# Supplementary material for: Tomato short internodes and pedicels encode an LRR receptor-like serine/threonine-protein kinase ERECTA regulating stem elongation through modulating gibberellin metabolism
Source: Front Plant Sci. 2023 Nov 17;14:1283489. doi: 10.3389/fpls.2023.1283489 (PMC10704031; doi:10.3389/fpls.2023.1283489)
Supplement: Supplementary file 2 [file Table_5.xlsx]

## Sheet: DEG
Geneid	DW1	DW2	DW3	WT1	WT2	WT3	uniprotAc	Refseq	pfam	interpro	eggNOG	GO(GO_term,class,description)	KEGG(KO,pathway,description)
Solyc01g005850.1	0.38476	0.375889	0.835302	1.61844	2.46276	2.11538	K4ASF1,Uncharacterized protein	-	-	-	ENOG4111C6R,-;ENOG410JQM6,-	-	-
Solyc01g006290.2	0.951526	1.77064	2.15732	0.295749	0.681948	0.294409	K4ASJ5,Peroxidase	XP_004228671.1,lignin-forming anionic peroxidase	PF00141,Peroxidase	IPR019794,Peroxidase, active site;IPR002016,Haem peroxidase, plant/fungal/bacterial;IPR033905,Secretory peroxidase;IPR010255,Haem peroxidase;IPR019793,Peroxidases heam-ligand binding site;IPR000823,Plant peroxidase	ENOG410J9DS,-;ENOG4111S7R,-	GO:0046872,molecular_function,metal ion binding;GO:0098869,biological_process,cellular oxidant detoxification;GO:0016491,molecular_function,oxidoreductase activity;GO:0006979,biological_process,response to oxidative stress;GO:0055114,biological_process,oxidation-reduction process;GO:0042744,biological_process,hydrogen peroxide catabolic process;GO:0020037,molecular_function,heme binding;GO:000460…	K00430,ko00940,Phenylpropanoid biosynthesis
rpl20	0.959663	2.09143	2.12208	3.08373	2.22206	5.53444	A0A222AJU9,50S ribosomal protein L20, chloroplastic	-	-	IPR035566,Ribosomal protein L20, C-terminal;IPR005813,Ribosomal protein L20	-	GO:0019843,molecular_function,rRNA binding;GO:0000027,biological_process,ribosomal large subunit assembly;GO:0003735,molecular_function,structural constituent of ribosome;GO:0003723,molecular_function,RNA binding;GO:0005840,cellular_component,ribosome;GO:0009536,cellular_component,plastid;GO:0005622,cellular_component,intracellular;GO:0009507,cellular_component,chloroplast;GO:0006412,biological_p…	-
Solyc01g007560.2	0.521203	0.700131	0.907163	1.72933	1.89346	3.5168	A0A0U1ZJQ9,DNA-directed RNA polymerase subunit alpha	YP_009131827.1,-	PF03118,Bacterial RNA polymerase, alpha chain C terminal domain;PF01000,RNA polymerase Rpb3/RpoA insert domain;PF01193,RNA polymerase Rpb3/Rpb11 dimerisation domain	IPR011773,DNA-directed RNA polymerase, alpha subunit;IPR011262,DNA-directed RNA polymerase, insert domain;IPR036603,RNA polymerase, RBP11-like subunit;IPR036643,DNA-directed RNA polymerase, insert domain superfamily;IPR011260,RNA polymerase, alpha subunit, C-terminal;IPR011263,DNA-directed RNA polymerase, RpoA/D/Rpb3-type	-	GO:0046983,molecular_function,protein dimerization activity;GO:0003677,molecular_function,DNA binding;GO:0016779,molecular_function,nucleotidyltransferase activity;GO:0016740,molecular_function,transferase activity;GO:0009536,cellular_component,plastid;GO:0003899,molecular_function,DNA-directed 5'-3' RNA polymerase activity;GO:0006351,biological_process,transcription, DNA-templated;GO:0009507,cel…	-
Solyc01g007570.2	0.948633	1.10498	1.2455	2.12745	2.44268	4.6502	K4ASV9,Ribosomal protein	-	PF00444,Ribosomal protein L36;PF00411,Ribosomal protein S11	IPR018102,Ribosomal S11, conserved site;IPR036967,Ribosomal protein S11 superfamily;IPR001971,Ribosomal protein S11;IPR000473,Ribosomal protein L36;IPR019981,Ribosomal protein S11, bacterial-type;IPR035977,Ribosomal protein L36 superfamily	KOG0408,Mitochondrial/chloroplast ribosomal protein S11;COG0100,Ribosomal protein S11	GO:0030529,,;GO:0005840,cellular_component,ribosome;GO:0006412,biological_process,translation;GO:0003735,molecular_function,structural constituent of ribosome;GO:0005622,cellular_component,intracellular	-
rps8	0.928474	1.20361	1.41152	2.15994	2.05718	4.17656	A0A0U1ZJL5,30S ribosomal protein S8, chloroplastic	YP_009131747.1,-	PF00410,Ribosomal protein S8	IPR035987,Ribosomal protein S8 superfamily;IPR000630,Ribosomal protein S8	-	GO:0019843,molecular_function,rRNA binding;GO:0003735,molecular_function,structural constituent of ribosome;GO:0003723,molecular_function,RNA binding;GO:0005840,cellular_component,ribosome;GO:0009536,cellular_component,plastid;GO:0009507,cellular_component,chloroplast;GO:0006412,biological_process,translation;GO:0030529,,	-
rpl14	0.932738	1.19762	1.38853	2.18012	1.9363	3.75619	A0A0C5CZU1,50S ribosomal protein L14, chloroplastic	YP_009128216.1,-	PF00238,Ribosomal protein L14p/L23e	IPR019972,Ribosomal protein L14P, conserved site;IPR005745,Ribosomal protein L14P, bacterial-type;IPR036853,Ribosomal protein L14 superfamily;IPR000218,Ribosomal protein L14P	-	GO:0019843,molecular_function,rRNA binding;GO:0009536,cellular_component,plastid;GO:0003723,molecular_function,RNA binding;GO:0005840,cellular_component,ribosome;GO:0003735,molecular_function,structural constituent of ribosome;GO:0009507,cellular_component,chloroplast;GO:0015934,cellular_component,large ribosomal subunit;GO:0006412,biological_process,translation;GO:0030529,,	-
Solyc01g007600.2	1.3444	1.22385	2.1684	3.05797	2.37858	4.1233	A0A223A6Z0,50S ribosomal protein L16, chloroplastic	-	-	IPR000114,Ribosomal protein L16;IPR036920,Ribosomal protein L10e/L16 superfamily;IPR016180,Ribosomal protein L10e/L16;IPR020798,Ribosomal protein L16, conserved site	-	GO:0019843,molecular_function,rRNA binding;GO:0009536,cellular_component,plastid;GO:0005840,cellular_component,ribosome;GO:0003735,molecular_function,structural constituent of ribosome;GO:0005622,cellular_component,intracellular;GO:0009507,cellular_component,chloroplast;GO:0006412,biological_process,translation;GO:0030529,,	-
ycf2-A	0.164773	0.157141	0.222031	0.331183	0.362416	0.858848	A0A223A702,Protein Ycf2	-	-	IPR003959,ATPase, AAA-type, core;IPR008543,Uncharacterised protein family Ycf2;IPR003593,AAA+ ATPase domain;IPR027417,P-loop containing nucleoside triphosphate hydrolase	-	GO:0009570,cellular_component,chloroplast stroma;GO:0009536,cellular_component,plastid;GO:0016020,cellular_component,membrane;GO:0009507,cellular_component,chloroplast;GO:0000166,molecular_function,nucleotide binding;GO:0005524,molecular_function,ATP binding;GO:0016021,cellular_component,integral component of membrane	-
Solyc01g066850.2	1.5579	1.1929	1.87231	0.476365	0.655556	0.947012	K4AWT5,WAT1-related protein	XP_004229239.1,WAT1-related protein At3g30340-like	PF00892,amA-like transporter family	IPR000620,EamA domain;IPR030184,WAT1-related protein	ENOG410YEU9,-;ENOG410IKY7,-	GO:0055085,biological_process,transmembrane transport;GO:0022857,molecular_function,transmembrane transporter activity;GO:0005886,cellular_component,plasma membrane;GO:0016021,cellular_component,integral component of membrane;GO:0016020,cellular_component,membrane	-
Solyc01g067130.2	0.304568	0.952146	1.31329	2.75662	2.65549	4.74947	K4AWW2,Uncharacterized protein	XP_019068761.1,nuclear transcription factor Y subunit B-5-like	PF00808,Histone-like transcription factor (CBF/NF-Y) and archaeal histone	IPR003958,Transcription factor CBF/NF-Y/archaeal histone domain;IPR009072,Histone-fold	KOG0869,CCAAT-binding factor, subunit A (HAP3);COG2036,Histones H3 and H4	GO:0005634,cellular_component,nucleus;GO:0046982,molecular_function,protein heterodimerization activity	K08065,ko04612,Antigen processing and presentation;K08065,ko05166,HTLV-I infection;K08065,ko05152,Tuberculosis
Solyc01g067440.2	2.43327	2.90543	2.18589	0.86274	0.935425	0.450437	K4AWZ3,Uncharacterized protein	XP_004229212.1,monothiol glutaredoxin-S10	PF00462,lutaredoxin	IPR014025,Glutaredoxin subgroup;IPR002109,Glutaredoxin;IPR036249,Thioredoxin-like superfamily;IPR011905,Glutaredoxin-like, plant II	COG0695,Glutaredoxin and related proteins;KOG1752,Glutaredoxin and related proteins	GO:0022900,biological_process,electron transport chain;GO:0045454,biological_process,cell redox homeostasis;GO:0005623,cellular_component,cell;GO:0009055,molecular_function,electron transfer activity;GO:0015035,molecular_function,protein disulfide oxidoreductase activity;GO:0055114,biological_process,oxidation-reduction process	-
Solyc01g067460.1	3.32836	6.3226	5.64773	0.804615	1.53543	0.554518	K4AWZ5,Uncharacterized protein	XP_004229211.1,monothiol glutaredoxin-S3	PF00462,lutaredoxin	IPR014025,Glutaredoxin subgroup;IPR002109,Glutaredoxin;IPR036249,Thioredoxin-like superfamily;IPR011905,Glutaredoxin-like, plant II	COG0695,Glutaredoxin and related proteins;KOG1752,Glutaredoxin and related proteins	GO:0022900,biological_process,electron transport chain;GO:0045454,biological_process,cell redox homeostasis;GO:0005623,cellular_component,cell;GO:0009055,molecular_function,electron transfer activity;GO:0015035,molecular_function,protein disulfide oxidoreductase activity;GO:0055114,biological_process,oxidation-reduction process	-
Solyc01g067660.2	7.14211	7.86548	10.2422	3.65028	4.29968	3.89423	Q5NE19,Beta-amylase	NP_001234052.1,1,4-alpha-glucan-maltohydrolase	PF01373,lycosyl hydrolase family 14	IPR017853,Glycoside hydrolase superfamily;IPR001554,Glycoside hydrolase, family 14	ENOG410YC8N,-;ENOG410IJGM,-	GO:0016798,molecular_function,hydrolase activity, acting on glycosyl bonds;GO:0005975,biological_process,carbohydrate metabolic process;GO:0016787,molecular_function,hydrolase activity;GO:0000272,biological_process,polysaccharide catabolic process;GO:0102229,molecular_function,amylopectin maltohydrolase activity;GO:0008152,biological_process,metabolic process;GO:0016161,molecular_function,beta-am…	-
Solyc01g068080.2	1.95864	1.27565	1.74174	3.01313	3.98385	3.44116	K4AX56,Uncharacterized protein	XP_004229182.1,tetraketide alpha-pyrone reductase 2-like	PF08659,KR domain;PF05368,NmrA-like family;PF07993,Male sterility protein;PF01370,NAD dependent epimerase/dehydratase family;PF02719,Polysaccharide biosynthesis protein;PF01073,3-beta hydroxysteroid dehydrogenase/isomerase family;PF13460,NAD(P)H-binding;PF16363,P-mannose 4,6 dehydratase	IPR001509,NAD-dependent epimerase/dehydratase;IPR036291,NAD(P)-binding domain superfamily	KOG1502,Flavonol reductase/cinnamoyl-CoA reductase;COG0451,Nucleoside-diphosphate-sugar epimerases	GO:0050662,molecular_function,coenzyme binding;GO:0003824,molecular_function,catalytic activity	-
Solyc01g080150.2	1.10025	1.38993	1.77228	0.643852	0.393798	0.530953	J9PEK3,Isopentenyltransferase 2	NP_001266270.1,adenylate isopentenyltransferase 5, chloroplastic-like	PF01715,IPP transferase	IPR018022,IPP transferase;IPR027417,P-loop containing nucleoside triphosphate hydrolase	KOG1384,tRNA delta(2)-isopentenylpyrophosphate transferase;COG0324,tRNA delta(2)-isopentenylpyrophosphate transferase	GO:0052381,molecular_function,tRNA dimethylallyltransferase activity;GO:0006400,biological_process,tRNA modification;GO:0008033,biological_process,tRNA processing;GO:0016740,molecular_function,transferase activity;GO:0005739,cellular_component,mitochondrion	K10760,ko00908,Zeatin biosynthesis
Solyc01g087150.2	1.07507	1.22018	1.81792	0.440289	0.672812	0.584745	K4AYA6,Protein DETOXIFICATION	XP_004229626.1,protein DETOXIFICATION 43	PF01554,MatE	IPR002528,Multi antimicrobial extrusion protein	COG0534,Na+-driven multidrug efflux pump;KOG1347,Uncharacterized membrane protein, predicted efflux pump	GO:0071281,biological_process,cellular response to iron ion;GO:0016021,cellular_component,integral component of membrane;GO:0071732,biological_process,cellular response to nitric oxide;GO:0055085,biological_process,transmembrane transport;GO:0009737,biological_process,response to abscisic acid;GO:0016020,cellular_component,membrane;GO:0055072,biological_process,iron ion homeostasis;GO:0016036,bio…	-
Solyc01g087800.2	1.08763	1.10978	1.65014	0.273446	0.790244	0.144963	K4AYH0,Uncharacterized protein	-	PF00082,Subtilase family;PF05922,Peptidase inhibitor I9	IPR000209,Peptidase S8/S53 domain;IPR023828,Peptidase S8, subtilisin, Ser-active site;IPR037045,Peptidase S8 propeptide/proteinase inhibitor I9 superfamily;IPR015500,Peptidase S8, subtilisin-related;IPR010259,Peptidase S8 propeptide/proteinase inhibitor I9;IPR022398,Peptidase S8, subtilisin, His-active site;IPR036852,Peptidase S8/S53 domain superfamily;IPR034197,Cucumisin-like catalytic domain	ENOG410II14,-;COG1404,Subtilisin-like serine proteases	GO:0008236,molecular_function,serine-type peptidase activity;GO:0006508,biological_process,proteolysis;GO:0016787,molecular_function,hydrolase activity;GO:0004252,molecular_function,serine-type endopeptidase activity;GO:0008233,molecular_function,peptidase activity	-
Solyc01g095140.2	16.2852	24.4259	18.9009	46.1389	47.379	26.8149	P93220,Ethylene-responsive late embryogenesis-like protein	NP_001233938.1,ethylene-responsive late embryogenesis-like protein	PF03168,Late embryogenesis abundant protein	IPR013990,Water stress and hypersensitive response domain;IPR004864,Late embryogenesis abundant protein, LEA-14	ENOG410IXHN,-;ENOG4111PUK,-	GO:0009269,biological_process,response to desiccation	-
Solyc01g096880.2	23.5352	27.4291	27.4321	9.38465	11.2512	7.74374	K4B076,Uncharacterized protein	XP_004230062.1,protein NRT1/ PTR FAMILY 6.2	PF00854,POT family	IPR036259,MFS transporter superfamily;IPR018456,PTR2 family proton/oligopeptide symporter, conserved site;IPR000109,Proton-dependent oligopeptide transporter family	KOG1237,H+/oligopeptide symporter;COG3104,Dipeptide/tripeptide permease	GO:0022857,molecular_function,transmembrane transporter activity;GO:0055085,biological_process,transmembrane transport;GO:0006857,biological_process,oligopeptide transport;GO:0009611,biological_process,response to wounding;GO:0009753,biological_process,response to jasmonic acid;GO:0016020,cellular_component,membrane;GO:0005215,molecular_function,transporter activity;GO:0016021,cellular_component,…	-
Solyc01g098120.2	9.77695	14.6778	14.9673	5.24964	7.91367	3.11579	K4B0J9,Uncharacterized protein	-	-	-	-	-	-
Solyc01g098130.2	7.03223	10.0475	9.2785	3.40426	3.83208	1.58166	K4B0K0,Uncharacterized protein	-	-	-	-	-	-
Solyc01g098190.2	9.26927	8.7281	9.99458	5.31808	5.9413	1.97172	K4B0K6,Sodium/hydrogen exchanger	NP_001233885.2,(Sodium/potassium)/proton exchanger 4;XP_010324159.1,-	PF00999,Sodium/hydrogen exchanger family	IPR004709,Na+/H+ exchanger;IPR018422,Cation/H+ exchanger, CPA1 family;IPR006153,Cation/H+ exchanger;IPR029872,Na+/H+ exchanger NHX -type, plants	COG0025,NhaP-type Na+/H+ and K+/H+ antiporters;KOG1965,Sodium/hydrogen exchanger protein	GO:0015386,molecular_function,potassium:proton antiporter activity;GO:0006814,biological_process,sodium ion transport;GO:0055085,biological_process,transmembrane transport;GO:0015299,molecular_function,solute:proton antiporter activity;GO:0055075,biological_process,potassium ion homeostasis;GO:0006811,biological_process,ion transport;GO:0009651,biological_process,response to salt stress;GO:005145…	-
Solyc01g099210.2	0.271583	0.265322	0.365958	0.50907	0.411997	0.991949	K4B0V8,Lipoxygenase	XP_004230207.1,probable linoleate 9S-lipoxygenase 5	PF00305,Lipoxygenase;PF01477,PLAT/LH2 domain	IPR027433,Lipoxygenase, domain 3;IPR020834,Lipoxygenase, conserved site;IPR036392,PLAT/LH2 domain superfamily;IPR001024,PLAT/LH2 domain;IPR036226,Lipoxigenase, C-terminal domain superfamily;IPR020833,Lipoxygenase, iron binding site;IPR013819,Lipoxygenase, C-terminal;IPR001246,Lipoxygenase, plant;IPR000907,Lipoxygenase	ENOG410IF0U,-;ENOG410YN4N,-	GO:0051213,molecular_function,dioxygenase activity;GO:0006633,biological_process,fatty acid biosynthetic process;GO:0046872,molecular_function,metal ion binding;GO:0016491,molecular_function,oxidoreductase activity;GO:0055114,biological_process,oxidation-reduction process;GO:0016702,molecular_function,oxidoreductase activity, acting on single donors with incorporation of molecular oxygen, incorpo…	K15718,ko00591,Linoleic acid metabolism
Solyc01g100710.2	5.58383	3.74245	4.02457	2.99481	2.15658	1.16827	K4B1A2,Uncharacterized protein	-	-	-	-	-	-
Solyc01g105180.2	0.749113	1.08113	1.17767	0.400054	0.636178	0.45951	K4B288,Uncharacterized protein	XP_010315102.1,-;XP_010315103.1,-;XP_004230566.1,protein DA1 isoform X2;XP_010315099.1,-	PF12315,Protein DA1	IPR022087,Protein DA1-like	ENOG410XRD4,-;KOG1703,Adaptor protein Enigma and related PDZ-LIM proteins	-	-
Solyc01g105310.2	1.2613	1.02685	0.944222	0.146358	0.305476	0.294193	K4B2A1,Metacaspase 2	NP_001307428.1,metacaspase 2	PF00656,Caspase domain	IPR029030,Caspase-like domain superfamily	ENOG410Y41C,-;KOG1546,Metacaspase involved in regulation of apoptosis	GO:0016787,molecular_function,hydrolase activity	-
Solyc01g105880.2	0.672528	0.547519	1.10762	0.146322	0.0145429	0.308126	Q1XBU4,Beta-phellandrene synthase	NP_001233809.1,beta-phellandrene/beta-myrcene/sabinene synthase	PF01397,Terpene synthase, N-terminal domain;PF03936,Terpene synthase family, metal binding domain	IPR008930,Terpenoid cyclases/protein prenyltransferase alpha-alpha toroid;IPR005630,Terpene synthase, metal-binding domain;IPR036965,Terpene synthase, N-terminal domain superfamily;IPR001906,Terpene synthase, N-terminal domain;IPR008949,Isoprenoid synthase domain superfamily;IPR034741,Terpene cyclase-like 1, C-terminal domain	ENOG410YF98,-;ENOG410II1F,-	GO:0046872,molecular_function,metal ion binding;GO:0010333,molecular_function,terpene synthase activity;GO:0000287,molecular_function,magnesium ion binding;GO:0008152,biological_process,metabolic process;GO:0016829,molecular_function,lyase activity	-
Solyc01g106800.2	1.03946	1.40859	1.55128	0.700355	0.661275	0.569813	Q8GZV4,Amino acid transporter	-	PF01490,Transmembrane amino acid transporter protein	IPR013057,Amino acid transporter, transmembrane domain	COG0814,Amino acid permeases;KOG1303,Amino acid transporters	GO:0015171,molecular_function,amino acid transmembrane transporter activity;GO:0005886,cellular_component,plasma membrane;GO:0003333,biological_process,amino acid transmembrane transport;GO:0016021,cellular_component,integral component of membrane;GO:0016020,cellular_component,membrane	-
Solyc01g107810.2	0.562232	0.720917	0.631339	0.122325	0.255315	0.526895	K4B2Z7,Glycosyltransferase	XP_019067418.1,scopoletin glucosyltransferase-like	PF00201,UDP-glucoronosyl and UDP-glucosyl transferase	IPR035595,UDP-glycosyltransferase family, conserved site;IPR002213,UDP-glucuronosyl/UDP-glucosyltransferase	KOG1192,UDP-glucuronosyl and UDP-glucosyl transferase;COG1819,Glycosyl transferases, related to UDP-glucuronosyltransferase	GO:0016757,molecular_function,transferase activity, transferring glycosyl groups;GO:0080043,molecular_function,quercetin 3-O-glucosyltransferase activity;GO:0080044,molecular_function,quercetin 7-O-glucosyltransferase activity;GO:0016740,molecular_function,transferase activity;GO:0043231,cellular_component,intracellular membrane-bounded organelle;GO:0008152,biological_process,metabolic process;GO…	-
Solyc01g108940.1	0.459546	0.424009	0.366955	0.62212	0.927484	1.02083	K4B3A8,Uncharacterized protein	-	PF02362,B3 DNA binding domain	IPR015300,DNA-binding pseudobarrel domain superfamily;IPR003340,B3 DNA binding domain	ENOG41119B4,-;ENOG410JP1W,-	GO:0006355,biological_process,regulation of transcription, DNA-templated;GO:0003677,molecular_function,DNA binding;GO:0006351,biological_process,transcription, DNA-templated;GO:0005634,cellular_component,nucleus	-
Solyc01g109470.2	2.16353	2.35384	2.34112	0.556306	0.71453	0.0983053	K4B3G0,Uncharacterized protein	XP_004230963.1,BURP domain protein USPL1-like	PF03181,BURP domain	IPR004873,BURP domain	ENOG410IW6G,-;ENOG4111C4C,-	GO:0048316,biological_process,seed development;GO:0000326,cellular_component,protein storage vacuole	-
Solyc01g109480.2	11.2542	17.15	14.1713	5.23203	5.89066	3.36538	K4B3G1,Uncharacterized protein	XP_010315301.1,uncharacterized protein LOC101252635	-	-	-	-	-
Solyc01g111980.2	2.32932	3.21264	2.2279	4.99637	6.35726	4.95822	K4B460,Uncharacterized protein	XP_004231077.1,lysine histidine transporter-like 8	PF01490,Transmembrane amino acid transporter protein	IPR013057,Amino acid transporter, transmembrane domain	COG0814,Amino acid permeases;KOG1303,Amino acid transporters	GO:0015171,molecular_function,amino acid transmembrane transporter activity;GO:0003333,biological_process,amino acid transmembrane transport;GO:0016021,cellular_component,integral component of membrane;GO:0016020,cellular_component,membrane	-
Solyc10g007800.2	5.46717	4.95268	6.26865	10.7098	12.6495	11.6059	K4CXV9,Uncharacterized protein	XP_004248209.2,protodermal factor 1-like	-	-	ENOG410J0RX,-;ENOG410Z5QI,-	-	K03006,ko05169,Epstein-Barr virus infection;K03006,ko00240,Pyrimidine metabolism;K03006,ko05168,Herpes simplex infection;K03006,ko03020,RNA polymerase;K03006,ko05016,Huntington's disease;K03006,ko00230,Purine metabolism
Solyc10g017510.2	0.63901	1.12675	0.560042	0.162767	0.291191	0.373914	K4CYM9,Uncharacterized protein	XP_004248582.1,premnaspirodiene oxygenase-like isoform X1	PF00067,Cytochrome P450	IPR036396,Cytochrome P450 superfamily;IPR002401,Cytochrome P450, E-class, group I;IPR001128,Cytochrome P450;IPR017972,Cytochrome P450, conserved site	COG2124,Cytochrome P450;KOG0156,Cytochrome P450 CYP2 subfamily	GO:0016709,molecular_function,oxidoreductase activity, acting on paired donors, with incorporation or reduction of molecular oxygen, NAD(P)H as one donor, and incorporation of one atom of oxygen;GO:0044550,biological_process,secondary metabolite biosynthetic process;GO:0016705,molecular_function,oxidoreductase activity, acting on paired donors, with incorporation or reduction of molecular oxygen;…	-
Solyc10g017960.1	12.3179	20.8609	24.4085	7.0147	6.20722	3.11893	K4CYS0,Uncharacterized protein	XP_004248570.1,F-box protein PP2-A13	PF14299,Phloem protein 2	IPR025886,Phloem protein 2-like;IPR036047,F-box-like domain superfamily;IPR001810,F-box domain	ENOG410IG7C,-;ENOG410Y934,-	-	-
Solyc10g055800.1	6.92568	11.1357	14.517	4.31956	5.51126	2.33654	K4D1H0,Uncharacterized protein	XP_004248637.1,endochitinase 4	PF00182,Chitinase class I;PF00187,Chitin recognition protein	IPR000726,Glycoside hydrolase, family 19, catalytic;IPR036861,Endochitinase-like superfamily;IPR018371,Chitin-binding, type 1, conserved site;IPR001002,Chitin-binding, type 1;IPR016283,Glycoside hydrolase, family 19;IPR023346,Lysozyme-like domain superfamily	KOG4742,Predicted chitinase;COG3979,Uncharacterized protein contain chitin-binding domain type 3	GO:0005975,biological_process,carbohydrate metabolic process;GO:0016998,biological_process,cell wall macromolecule catabolic process;GO:0004568,molecular_function,chitinase activity;GO:0006032,biological_process,chitin catabolic process;GO:0008061,molecular_function,chitin binding	K20547,ko00520,Amino sugar and nucleotide sugar metabolism
Solyc10g074950.1	1.06263	2.03634	1.43189	0.355688	0.763596	0.285985	K4D1T7,Uncharacterized protein	XP_004249038.1,uncharacterized protein LOC101263359	PF04654,Protein of unknown function, DUF599	IPR006747,Protein of unknown function DUF599	ENOG410IXMA,-;ENOG410YJ39,-	GO:0016021,cellular_component,integral component of membrane;GO:0016020,cellular_component,membrane	-
Solyc10g078600.1	4.67377	6.2212	6.46847	2.33881	3.3352	2.48201	K4D2A2,Uncharacterized protein	NP_001311467.1,jacalin-related lectin 3	PF01419,Jacalin-like lectin domain	IPR001229,Jacalin-like lectin domain;IPR033734,Jacalin-like lectin domain, plant;IPR036404,Jacalin-like lectin domain superfamily	ENOG410IJZZ,-;ENOG4111KSN,-	GO:0030246,molecular_function,carbohydrate binding	-
Solyc10g079630.1	0.858279	1.33759	1.06474	0.391257	0.742385	0.510688	K4D2K4,Uncharacterized protein	XP_004249747.1,protein HYPER-SENSITIVITY-RELATED 4-like isoform X1	PF00004,ATPase family associated with various cellular activities (AAA);PF14363,omain associated at C-terminal with AAA	IPR025753,AAA-type ATPase, N-terminal domain;IPR003959,ATPase, AAA-type, core;IPR003593,AAA+ ATPase domain;IPR003960,ATPase, AAA-type, conserved site;IPR027417,P-loop containing nucleoside triphosphate hydrolase	KOG0743,AAA+-type ATPase;COG0465,ATP-dependent Zn proteases	GO:0000166,molecular_function,nucleotide binding;GO:0005524,molecular_function,ATP binding	-
Solyc10g080610.1	312.597	279.179	291.304	180.452	132.135	129.296	K4D2V1,Uncharacterized protein	XP_004249296.1,F-box/kelch-repeat protein At1g15670-like	PF01344,Kelch motif;PF13418,alactose oxidase, central domain;PF00646,-box domain	IPR015915,Kelch-type beta propeller;IPR006652,Kelch repeat type 1;IPR036047,F-box-like domain superfamily;IPR001810,F-box domain	ENOG4110X8D,-;KOG1072,FOG: Kelch repeat	GO:0031463,cellular_component,Cul3-RING ubiquitin ligase complex;GO:0004842,molecular_function,ubiquitin-protein transferase activity;GO:0016567,biological_process,protein ubiquitination	-
Solyc10g083340.1	1.3239	1.61105	1.54401	0.46491	1.03665	0.626876	K4D3C1,Uncharacterized protein	XP_004249439.1,myb-related protein 2 isoform X3	PF14379,MYB-CC type transfactor, LHEQLE motif;PF00249,Myb-like DNA-binding domain	IPR009057,Homeobox-like domain superfamily;IPR006447,Myb domain, plants;IPR001005,SANT/Myb domain;IPR025756,MYB-CC type transcription factor, LHEQLE-containing domain;IPR017930,Myb domain	ENOG410Y9RE,-;ENOG410IIMX,-	GO:0006355,biological_process,regulation of transcription, DNA-templated;GO:0003677,molecular_function,DNA binding;GO:0005634,cellular_component,nucleus;GO:0006351,biological_process,transcription, DNA-templated	-
Solyc10g083860.1	6.54092	6.29615	6.15243	2.86297	2.79557	2.13461	K4D3H2,Uncharacterized protein	XP_004249471.1,UDP-glycosyltransferase 73C5-like	PF00201,UDP-glucoronosyl and UDP-glucosyl transferase	IPR002213,UDP-glucuronosyl/UDP-glucosyltransferase	KOG1192,UDP-glucuronosyl and UDP-glucosyl transferase;COG1819,Glycosyl transferases, related to UDP-glucuronosyltransferase	GO:0080043,molecular_function,quercetin 3-O-glucosyltransferase activity;GO:0080044,molecular_function,quercetin 7-O-glucosyltransferase activity;GO:0016740,molecular_function,transferase activity;GO:0043231,cellular_component,intracellular membrane-bounded organelle;GO:0008152,biological_process,metabolic process;GO:0016758,molecular_function,transferase activity, transferring hexosyl groups	-
Solyc10g083890.1	0.846472	1.10261	1.86935	2.42487	3.00191	3.34936	K4D3H5,Uncharacterized protein	XP_004249474.1,alpha carbonic anhydrase 7-like	PF00194,ukaryotic-type carbonic anhydrase	IPR023561,Carbonic anhydrase, alpha-class;IPR036398,Alpha carbonic anhydrase superfamily;IPR018338,Carbonic anhydrase, alpha-class, conserved site;IPR001148,Alpha carbonic anhydrase	COG3338,Carbonic anhydrase;KOG0382,Carbonic anhydrase	GO:0046872,molecular_function,metal ion binding;GO:0006730,biological_process,one-carbon metabolic process;GO:0004089,molecular_function,carbonate dehydratase activity;GO:0008270,molecular_function,zinc ion binding	K01674,ko00910,Nitrogen metabolism
Solyc11g012690.1	17.0545	16.6613	18.3925	7.91083	9.79447	6.87981	K4D673,Uncharacterized protein	XP_004250294.1,heavy metal-associated isoprenylated plant protein 3-like isoform X2	PF00403,Heavy-metal-associated domain	IPR006121,Heavy metal-associated domain, HMA;IPR036163,Heavy metal-associated domain superfamily	COG2608,Copper chaperone;KOG1603,Copper chaperone	GO:0005737,cellular_component,cytoplasm;GO:0030001,biological_process,metal ion transport;GO:0046916,biological_process,cellular transition metal ion homeostasis;GO:0046872,molecular_function,metal ion binding;GO:0046914,molecular_function,transition metal ion binding	-
Solyc11g020330.1	0.598292	1.85091	0.895775	3.29766	4.03653	6.13018	K4D6Y5,Uncharacterized protein	NP_001234600.2,small heat shock protein precursor	PF00011,Hsp20/alpha crystallin family	IPR031107,Small heat shock protein HSP20;IPR008978,HSP20-like chaperone;IPR002068,Alpha crystallin/Hsp20 domain	KOG0710,Molecular chaperone (small heat-shock protein Hsp26/Hsp42);COG0071,Molecular chaperone (small heat shock protein)	GO:0009408,biological_process,response to heat;GO:0005783,cellular_component,endoplasmic reticulum	K13993,ko04141,Protein processing in endoplasmic reticulum
Solyc11g020570.1	1.90456	3.20032	2.05312	7.75713	4.6654	9.59538	K4D709,Uncharacterized protein	-	-	-	-	-	-
Solyc11g027840.1	14.1428	14.0931	13.8907	8.6431	7.89441	3.76999	K4D7C7,Uncharacterized protein	XP_004250633.1,carboxymethylenebutenolidase homolog	PF01738,ienelactone hydrolase family	IPR002925,Dienelactone hydrolase;IPR029058,Alpha/Beta hydrolase fold	ENOG410IU0G,-;ENOG4111NHH,-	GO:0016787,molecular_function,hydrolase activity	K01061,ko00623,Toluene degradation;K01061,ko00364,Fluorobenzoate degradation;K01061,ko00361,Chlorocyclohexane and chlorobenzene degradation
Solyc11g056330.1	1.20777	1.17993	1.08498	2.06178	2.02508	2.97186	K4D8U4,Uncharacterized protein	-	-	-	ENOG410J0TP,-;ENOG410YKEC,-	-	-
Solyc11g056410.1	0.488349	0.79515	1.02363	1.70001	1.68963	3.21376	K4D8V2,Uncharacterized protein	-	PF00116,Cytochrome C oxidase subunit II, periplasmic domain	IPR034210,Cytochrome c oxidase subunit 2, C-terminal;IPR008972,Cupredoxin;IPR002429,Cytochrome c oxidase subunit II-like C-terminal;IPR001505,Copper centre Cu(A)	COG1622,Heme/copper-type cytochrome/quinol oxidases, subunit 2;KOG4767,Cytochrome c oxidase, subunit II, and related proteins	GO:0042773,biological_process,ATP synthesis coupled electron transport;GO:0005751,cellular_component,mitochondrial respiratory chain complex IV;GO:0004129,molecular_function,cytochrome-c oxidase activity;GO:0046872,molecular_function,metal ion binding;GO:1902600,biological_process,proton transmembrane transport;GO:0016020,cellular_component,membrane;GO:0005507,molecular_function,copper ion bindin…	-
Solyc11g066390.1	17.0799	14.8938	12.2434	50.6376	37.905	36.6359	Q7XAV2,Superoxide dismutase [Cu-Zn]	NP_001234769.2,superoxide dismutase	PF00080,Copper/zinc superoxide dismutase (SODC)	IPR001424,Superoxide dismutase, copper/zinc binding domain;IPR018152,Superoxide dismutase, copper/zinc, binding site;IPR036423,Superoxide dismutase-like, copper/zinc binding domain superfamily;IPR024134,Superoxide dismutase (Cu/Zn) / superoxide dismutase copper chaperone	KOG0441,Cu2+/Zn2+ superoxide dismutase SOD1;COG2032,Cu/Zn superoxide dismutase	GO:0019430,biological_process,removal of superoxide radicals;GO:0006801,biological_process,superoxide metabolic process;GO:0004784,molecular_function,superoxide dismutase activity;GO:0046872,molecular_function,metal ion binding;GO:0098869,biological_process,cellular oxidant detoxification;GO:0016491,molecular_function,oxidoreductase activity;GO:0055114,biological_process,oxidation-reduction proce…	K04565,ko04146,Peroxisome;K04565,ko05014,Amyotrophic lateral sclerosis (ALS);K04565,ko05020,Prion diseases;K04565,ko04213,Longevity regulating pathway - multiple species;K04565,ko05016,Huntington's disease
Solyc11g068970.1	3.8661	4.27393	4.33216	2.3198	1.64739	1.58654	K4DA54,Uncharacterized protein	-	PF11744,Aluminium activated malate transporter	IPR020966,Aluminum-activated malate transporter	ENOG410XR8V,-;KOG4711,Predicted membrane protein	GO:0009705,cellular_component,plant-type vacuole membrane;GO:0071423,biological_process,malate transmembrane transport;GO:0016020,cellular_component,membrane;GO:0015140,molecular_function,malate transmembrane transporter activity;GO:0015743,biological_process,malate transport;GO:0016021,cellular_component,integral component of membrane	-
Solyc11g069450.1	97.6362	79.9867	88.9389	52.1067	42.7185	37.4204	K4DAA1,Uncharacterized protein	XP_004251136.1,uncharacterized protein LOC101259309	PF04520,Senescence regulator	IPR007608,Senescence regulator S40	ENOG410J20A,-;ENOG410YVXT,-	-	-
Solyc11g072850.1	7.73729	8.10975	8.41395	2.61712	4.25936	4.97881	K4DAZ2,Uncharacterized protein	-	PF06203,CCT motif	IPR010402,CCT domain	ENOG410IZDP,-;ENOG410YZD0,-	GO:0009416,biological_process,response to light stimulus;GO:0016020,cellular_component,membrane;GO:0009909,biological_process,regulation of flower development;GO:0016021,cellular_component,integral component of membrane;GO:0005634,cellular_component,nucleus	-
Solyc11g073120.1	5.80979	7.25484	7.76982	3.34543	3.7633	2.9693	K4DB18,Uncharacterized protein	XP_004251308.1,transcription factor MYB48	PF00249,Myb-like DNA-binding domain	IPR009057,Homeobox-like domain superfamily;IPR001005,SANT/Myb domain;IPR017930,Myb domain	KOG0048,Transcription factor, Myb superfamily;COG5147,Myb superfamily proteins, including transcription factors and mRNA splicing factors	GO:0001135,molecular_function,transcription factor activity, RNA polymerase II transcription factor recruiting;GO:0003677,molecular_function,DNA binding;GO:0000981,molecular_function,RNA polymerase II transcription factor activity, sequence-specific DNA binding;GO:0043565,molecular_function,sequence-specific DNA binding;GO:0006357,biological_process,regulation of transcription by RNA polymerase I…	-
Solyc12g005300.1	2.20616	1.52781	1.42996	0.558983	1.18844	0.614144	K4DB68,Uncharacterized protein	-	PF07224,Chlorophyllase;PF12740,Chlorophyllase enzyme	IPR017395,Chlorophyllase;IPR029058,Alpha/Beta hydrolase fold	-	GO:0015996,biological_process,chlorophyll catabolic process;GO:0047746,molecular_function,chlorophyllase activity	-
Solyc12g005310.1	5.22974	7.96115	9.94303	1.79337	2.33335	2.10671	K4DB69,Uncharacterized protein	XP_004251485.1,indole-3-acetic acid-amido synthetase GH3.6	PF03321,H3 auxin-responsive promoter	IPR004993,GH3 family	ENOG410XT6V,-;ENOG410IHQ2,-	-	K14487,ko04075,Plant hormone signal transduction
Solyc12g005660.1	18.1074	18.6982	21.4498	9.06321	10.6147	8.95652	G8Z284,Hop-interacting protein THI121	NP_001266001.1,Hop-interacting protein THI121	PF00643,B-box zinc finger	IPR000315,B-box-type zinc finger	ENOG410JEJA,-;ENOG411176J,-	GO:0008270,molecular_function,zinc ion binding;GO:0005622,cellular_component,intracellular	-
Solyc12g006050.1	2.23216	5.39683	4.41437	1.42551	1.6835	0.882896	K4DBE3,Uncharacterized protein	XP_004251535.1,protein NRT1/ PTR FAMILY 6.4	PF00854,POT family	IPR036259,MFS transporter superfamily;IPR020846,Major facilitator superfamily domain;IPR000109,Proton-dependent oligopeptide transporter family	KOG1237,H+/oligopeptide symporter;COG3104,Dipeptide/tripeptide permease	GO:0055085,biological_process,transmembrane transport;GO:0022857,molecular_function,transmembrane transporter activity;GO:0016021,cellular_component,integral component of membrane;GO:0016020,cellular_component,membrane	-
Solyc12g006210.1	21.1328	27.0177	38.5545	15.0992	14.488	12.5184	K4DBF8,Uncharacterized protein	-	-	IPR036121,ATPase, F1/V1/A1 complex, alpha/beta subunit, N-terminal domain superfamily	-	GO:0046034,biological_process,ATP metabolic process;GO:0016021,cellular_component,integral component of membrane;GO:0016020,cellular_component,membrane	-
Solyc12g006220.1	11.8083	15.3504	18.6491	6.7129	7.90746	7.13942	K4DBF9,Uncharacterized protein	-	-	-	ENOG41114I7,-;ENOG410J8A9,-	-	-
Solyc12g006260.1	78.003	113.555	94.9189	47.4705	53.2736	39.6868	K4DBG3,Uncharacterized protein	-	-	-	-	-	-
Solyc12g006590.1	1.50721	2.61027	4.67736	0.47698	1.13776	0.273935	K4DBJ6,Uncharacterized protein	-	PF00641,Zn-finger in Ran binding protein and others	IPR001876,Zinc finger, RanBP2-type;IPR036443,Zinc finger, RanBP2-type superfamily	ENOG410YNCK,-;KOG4198,RNA-binding Ran Zn-finger protein and related proteins	GO:0046872,molecular_function,metal ion binding	-
Solyc12g006600.1	2.14599	2.8827	2.59049	0.466903	0.696079	0.469258	K4DBJ7,Uncharacterized protein	XP_010313698.1,zinc finger Ran-binding domain-containing protein 2-like isoform X2	PF00641,Zn-finger in Ran binding protein and others	IPR001876,Zinc finger, RanBP2-type;IPR036443,Zinc finger, RanBP2-type superfamily	ENOG410YNCK,-;KOG4198,RNA-binding Ran Zn-finger protein and related proteins	GO:0046872,molecular_function,metal ion binding	-
Solyc12g006770.1	4.30794	5.98067	4.48101	0.986611	1.29438	1.69986	K4DBL4,Uncharacterized protein	-	-	-	-	-	-
Solyc12g009300.1	5.26945	5.1595	5.7314	2.19013	1.48388	0.933026	K4DC18,Sucrose synthase	NP_001234655.2,sucrose synthase;XP_019066819.1,-	PF00534,lycosyl transferases group 1;PF00862,Sucrose synthase	IPR000368,Sucrose synthase;IPR001296,Glycosyl transferase, family 1;IPR012820,Sucrose synthase, plant/cyanobacteria	KOG0853,Glycosyltransferase;COG0438,Glycosyltransferase	GO:0016757,molecular_function,transferase activity, transferring glycosyl groups;GO:0016157,molecular_function,sucrose synthase activity;GO:0016740,molecular_function,transferase activity;GO:0005985,biological_process,sucrose metabolic process	K00695,ko00500,Starch and sucrose metabolism
Solyc12g013700.1	159.05	299.091	238.356	117.878	116.596	74.5113	K4DCQ5,Uncharacterized protein	XP_004251851.1,stem-specific protein TSJT1	PF12481,Aluminium induced protein	IPR024286,Domain of unknown function DUF3700;IPR029055,Nucleophile aminohydrolases, N-terminal	ENOG410YD56,-;ENOG410IF0Z,-	GO:0004066,molecular_function,asparagine synthase (glutamine-hydrolyzing) activity;GO:0042803,molecular_function,protein homodimerization activity;GO:0005886,cellular_component,plasma membrane;GO:0006529,biological_process,asparagine biosynthetic process;GO:0005829,cellular_component,cytosol;GO:0005634,cellular_component,nucleus;GO:0009506,cellular_component,plasmodesma	-
Solyc12g062800.1	16.4315	18.2417	14.9287	9.91254	9.4967	5.22624	K4DGA3,Uncharacterized protein	-	-	-	-	-	-
Solyc12g044950.1	4.65626	4.37283	6.58465	0.522873	1.3096	0.840815	K4DFH9,Uncharacterized protein	-	PF00487,atty acid desaturase;PF11960,omain of unknown function (DUF3474)	IPR005804,Fatty acid desaturase domain;IPR021863,Fatty acid desaturase, N-terminal	COG3239,Fatty acid desaturase	GO:0006629,biological_process,lipid metabolic process;GO:0016717,molecular_function,oxidoreductase activity, acting on paired donors, with oxidation of a pair of donors resulting in the reduction of molecular oxygen to two molecules of water;GO:0055114,biological_process,oxidation-reduction process;GO:0016021,cellular_component,integral component of membrane;GO:0016020,cellular_component,membrane	-
Solyc12g042460.1	0.69383	0.779508	0.779112	0.181148	0.324076	0.0693569	K4DF38,Uncharacterized protein	NP_001333776.1,4-coumarate--CoA ligase-like	PF00501,AMP-binding enzyme;PF13193,AMP-binding enzyme C-terminal domain	IPR000873,AMP-dependent synthetase/ligase;IPR025110,AMP-binding enzyme, C-terminal domain;IPR020845,AMP-binding, conserved site	KOG1176,Acyl-CoA synthetase;COG0318,Acyl-CoA synthetases (AMP-forming)/AMP-acid ligases II	GO:0003824,molecular_function,catalytic activity;GO:0008152,biological_process,metabolic process	K01904,ko00940,Phenylpropanoid biosynthesis;K01904,ko00360,Phenylalanine metabolism;K01904,ko00130,Ubiquinone and other terpenoid-quinone biosynthesis
Solyc12g040640.1	10.2017	10.0586	12.6372	4.29967	3.40569	3.12909	K4DEV8,Uncharacterized protein	-	PF00232,lycosyl hydrolase family 1	IPR017853,Glycoside hydrolase superfamily;IPR033132,Glycosyl hydrolases family 1, N-terminal conserved site;IPR001360,Glycoside hydrolase family 1	KOG0626,Beta-glucosidase, lactase phlorizinhydrolase, and related proteins;COG2723,Beta-glucosidase/6-phospho-beta-glucosidase/beta-galactosidase	GO:0004553,molecular_function,hydrolase activity, hydrolyzing O-glycosyl compounds;GO:0005975,biological_process,carbohydrate metabolic process;GO:0008422,molecular_function,beta-glucosidase activity;GO:1901657,biological_process,glycosyl compound metabolic process	-
Solyc12g038430.1	1.33497	1.623	2.90485	0.671264	0.554261	0.859993	K4DEJ2,Uncharacterized protein	-	-	-	-	-	-
Solyc12g036380.1	5.2777	7.39777	5.56568	2.59609	2.38177	0.688137	K4DE95,Uncharacterized protein	-	-	-	-	-	-
Solyc12g033060.1	0.451812	0.848838	1.09275	1.63331	1.73156	1.80657	K4DDX4,Uncharacterized protein	-	PF00223,Photosystem I psaA/psaB protein	IPR020586,Photosystem I PsaA/PsaB, conserved site;IPR036408,Photosystem I PsaA/PsaB superfamily;IPR001280,Photosystem I PsaA/PsaB	ENOG410Y2QV,-;ENOG410IE88,-	GO:0016021,cellular_component,integral component of membrane;GO:0009579,cellular_component,thylakoid;GO:0015979,biological_process,photosynthesis;GO:0016168,molecular_function,chlorophyll binding;GO:0016020,cellular_component,membrane;GO:0009522,cellular_component,photosystem I	-
Solyc12g056600.2	6.24119	20.843	6.82652	3.13623	2.87314	5.3252	I3XL71,ADH1	NP_001238797.2,short-chain dehydrogenase-reductase	PF08659,KR domain;PF13561,noyl-(Acyl carrier protein) reductase;PF00106,short chain dehydrogenase	IPR036291,NAD(P)-binding domain superfamily;IPR002347,Short-chain dehydrogenase/reductase SDR	KOG0725,Reductases with broad range of substrate specificities;COG1028,Dehydrogenases with different specificities (related to short-chain alcohol dehydrogenases)	GO:0055114,biological_process,oxidation-reduction process;GO:0016491,molecular_function,oxidoreductase activity;GO:0004022,molecular_function,alcohol dehydrogenase (NAD) activity	K09841,ko00906,Carotenoid biosynthesis
Solyc12g087870.1	0.826911	1.66781	1.74927	0.278573	0.609118	0.746606	K4DGK8,Uncharacterized protein	XP_004252714.1,purine permease 3-like	PF16913,Purine nucleobase transmembrane transport	IPR030182,Purine permease, plant	-	GO:0005215,molecular_function,transporter activity;GO:0016021,cellular_component,integral component of membrane;GO:0016020,cellular_component,membrane	-
Solyc12g088830.1	7.93192	8.85132	10.7845	2.71996	3.33772	2.49259	K4DGV4,Uncharacterized protein	XP_019067179.1,-;XP_019067178.1,protein WEAK CHLOROPLAST MOVEMENT UNDER BLUE LIGHT 1-like isoform X1	PF05701,Weak chloroplast movement under blue light	IPR008545,WEB family	-	GO:0005829,cellular_component,cytosol;GO:0009904,biological_process,chloroplast accumulation movement;GO:0009903,biological_process,chloroplast avoidance movement	-
Solyc12g088840.1	8.98174	10.7833	11.1794	4.52047	4.49288	1.40625	K4DGV5,Uncharacterized protein	-	PF13405,-hand domain	IPR002048,EF-hand domain;IPR018247,EF-Hand 1, calcium-binding site;IPR011992,EF-hand domain pair	-	GO:0005509,molecular_function,calcium ion binding	-
Solyc12g094380.1	2.83568	3.67996	3.15571	1.32601	2.19652	0.676923	K4DH10,Uncharacterized protein	XP_004253137.1,uncharacterized protein LOC101254074	-	IPR036249,Thioredoxin-like superfamily	KOG2567,Uncharacterized conserved protein;ENOG4111WGZ,-	-	-
Solyc12g096310.1	0.757044	2.76373	1.89706	1.07495	0.82714	0.637271	K4DHA4,Uncharacterized protein	XP_004253068.1,uncharacterized protein LOC101258542	PF04654,Protein of unknown function, DUF599	IPR006747,Protein of unknown function DUF599	ENOG410IEH0,-;ENOG4111JFK,-	GO:0016021,cellular_component,integral component of membrane;GO:0016020,cellular_component,membrane	-
Solyc12g096490.1	3.23198	4.67982	4.87356	1.80819	2.15658	1.73077	K4DHC2,Uncharacterized protein	XP_010314795.1,protein GLUTAMINE DUMPER 5-like	-	-	ENOG410JF0Z,-;ENOG41114BA,-	GO:0016021,cellular_component,integral component of membrane;GO:0016020,cellular_component,membrane	-
Solyc12g097000.1	1.40899	1.89862	2.70606	3.5518	4.8413	5.09959	K4DHH3,Uncharacterized protein	XP_004253017.1,TMV resistance protein N-like	PF01582,TIR domain	IPR035897,Toll/interleukin-1 receptor homology (TIR) domain superfamily;IPR000157,Toll/interleukin-1 receptor homology (TIR) domain	ENOG4112BMQ,-;ENOG410JFA6,-	GO:0007165,biological_process,signal transduction	-
Solyc12g098760.1	5.39626	9.05517	9.41011	3.31501	5.33754	3.04615	-	-	-	-	-	-	-
Solyc12g099360.1	0.905338	0.868086	0.783172	0.350177	0.522059	0.301666	K4DHV7,Uncharacterized protein	XP_004252919.1,acetate/butyrate--CoA ligase AAE7, peroxisomal	PF00501,AMP-binding enzyme;PF13193,AMP-binding enzyme C-terminal domain	IPR000873,AMP-dependent synthetase/ligase;IPR025110,AMP-binding enzyme, C-terminal domain	KOG1176,Acyl-CoA synthetase;COG0318,Acyl-CoA synthetases (AMP-forming)/AMP-acid ligases II	GO:0003824,molecular_function,catalytic activity;GO:0008152,biological_process,metabolic process	-
Solyc02g030460.2	92.3295	88.8124	102.374	156.261	152.29	269.781	K4B595,Uncharacterized protein	XP_010315652.1,trihelix transcription factor ASR3-like	PF13837,Myb/SANT-like DNA-binding domain	IPR017877,Myb-like domain	ENOG410YGIR,-;ENOG410IW3A,-	-	-
Solyc02g036320.1	3.57105	3.198	3.20799	6.47463	7.56769	9.66797	K4B5S5,Uncharacterized protein	-	PF00223,Photosystem I psaA/psaB protein	IPR036408,Photosystem I PsaA/PsaB superfamily;IPR001280,Photosystem I PsaA/PsaB	-	GO:0016020,cellular_component,membrane;GO:0009579,cellular_component,thylakoid;GO:0016021,cellular_component,integral component of membrane;GO:0009522,cellular_component,photosystem I;GO:0015979,biological_process,photosynthesis	-
Solyc02g063000.2	2.81055	2.76191	2.56937	1.74096	1.23554	1.05769	K4B6I8,Glycosyltransferase	XP_004233506.1,anthocyanidin 3-O-glucosyltransferase 5-like	PF00201,UDP-glucoronosyl and UDP-glucosyl transferase	IPR035595,UDP-glycosyltransferase family, conserved site;IPR002213,UDP-glucuronosyl/UDP-glucosyltransferase	KOG1192,UDP-glucuronosyl and UDP-glucosyl transferase;COG1819,Glycosyl transferases, related to UDP-glucuronosyltransferase	GO:0016757,molecular_function,transferase activity, transferring glycosyl groups;GO:0080043,molecular_function,quercetin 3-O-glucosyltransferase activity;GO:0080044,molecular_function,quercetin 7-O-glucosyltransferase activity;GO:0016740,molecular_function,transferase activity;GO:0043231,cellular_component,intracellular membrane-bounded organelle;GO:0008152,biological_process,metabolic process;GO…	-
Solyc02g063230.1	5.88282	6.82479	7.33256	3.93578	3.58736	2.42575	K4B6K8,Uncharacterized protein	XP_004233962.1,uncharacterized protein LOC101244837	-	-	ENOG410J0M8,-;ENOG4111CNQ,-	-	-
Solyc02g063420.2	3.14121	3.32721	3.71296	2.01433	2.40244	0.594952	K4B6M7,Uncharacterized protein	XP_004233471.1,uncharacterized protein At5g65660-like	-	IPR037699,Uncharacterized protein At5g65660-like	ENOG410J0WS,-;ENOG410XWC4,-	GO:0016021,cellular_component,integral component of membrane;GO:0016020,cellular_component,membrane	-
Solyc02g065060.2	2.6283	3.57245	3.51596	1.49176	1.71987	1.25654	K4B6U1,Uncharacterized protein	XP_004233435.1,uncharacterized protein LOC101265400 isoform X1	PF13561,noyl-(Acyl carrier protein) reductase;PF00106,short chain dehydrogenase	IPR036291,NAD(P)-binding domain superfamily;IPR002347,Short-chain dehydrogenase/reductase SDR	COG0300,Short-chain dehydrogenases of various substrate specificities;KOG1014,17 beta-hydroxysteroid dehydrogenase type 3, HSD17B3	-	-
Solyc02g067350.2	0.510379	0.560938	0.320943	0.199878	0.34434	0.127547	K4B767,Uncharacterized protein	XP_004233361.2,uncharacterized protein LOC101267768 isoform X1	PF07891,Protein of unknown function (DUF1666)	IPR012870,Protein of unknown function DUF1666;IPR008195,Ribosomal protein L34Ae	ENOG410YEEE,-;ENOG410IHIN,-	GO:0042254,biological_process,ribosome biogenesis;GO:0005622,cellular_component,intracellular;GO:0003735,molecular_function,structural constituent of ribosome;GO:0022625,cellular_component,cytosolic large ribosomal subunit;GO:0003723,molecular_function,RNA binding;GO:0005840,cellular_component,ribosome;GO:0016020,cellular_component,membrane;GO:0006412,biological_process,translation;GO:0016021,cel…	-
Solyc02g067700.1	3.17427	1.63215	2.9516	1.1147	0.75144	1.33603	K4B7A2,Uncharacterized protein	-	PF13639,Ring finger domain	IPR001841,Zinc finger, RING-type;IPR013083,Zinc finger, RING/FYVE/PHD-type	KOG0800,FOG: Predicted E3 ubiquitin ligase;ENOG41121N2,-	GO:0043161,biological_process,proteasome-mediated ubiquitin-dependent protein catabolic process;GO:0061630,molecular_function,ubiquitin protein ligase activity;GO:0016567,biological_process,protein ubiquitination;GO:0016021,cellular_component,integral component of membrane;GO:0016020,cellular_component,membrane	-
Solyc02g069060.2	1.08752	3.06476	1.87877	0.436825	0.564405	0.209061	K4B7N8,Uncharacterized protein	XP_004233897.1,protein PHLOEM PROTEIN 2-LIKE A9-like isoform X3	PF14299,Phloem protein 2	IPR025886,Phloem protein 2-like	ENOG410J0QA,-;ENOG410YWN9,-	-	-
Solyc02g069390.1	22.2406	20.6672	26.1098	39.1431	36.1567	68.0609	K4B7S1,Uncharacterized protein	XP_004233893.1,trihelix transcription factor ASR3	PF13837,Myb/SANT-like DNA-binding domain	IPR017877,Myb-like domain	ENOG410YGIR,-;ENOG410IW3A,-	-	-
Solyc02g070530.2	3.11954	4.42954	4.03907	8.41943	9.38618	21.1973	K4B834,Uncharacterized protein	XP_004233118.1,potassium channel KAT1	PF00027,Cyclic nucleotide-binding domain;PF11834,KHA, dimerisation domain of potassium ion channel;PF00520,Ion transport protein	IPR014710,RmlC-like jelly roll fold;IPR021789,KHA domain;IPR000595,Cyclic nucleotide-binding domain;IPR018490,Cyclic nucleotide-binding-like;IPR005821,Ion transport domain;IPR003938,Potassium channel, voltage-dependent, EAG/ELK/ERG	ENOG410XPSE,-;KOG0498,K+-channel ERG and related proteins, contain PAS/PAC sensor domain	GO:0005216,molecular_function,ion channel activity;GO:0055085,biological_process,transmembrane transport;GO:0006811,biological_process,ion transport;GO:0005249,molecular_function,voltage-gated potassium channel activity;GO:0016020,cellular_component,membrane;GO:0071805,biological_process,potassium ion transmembrane transport;GO:0034220,biological_process,ion transmembrane transport;GO:0006813,bio…	-
Solyc02g076800.1	9.96919	10.5631	11.0498	4.44592	4.53032	4.11508	K4B8Q7,Uncharacterized protein	XP_004233081.1,probable WRKY transcription factor protein 1	PF14009,omain of unknown function (DUF4228)	IPR025322,Protein of unknown function DUF4228, plant	ENOG410YIH1,-;ENOG410J04Y,-	-	-
Solyc02g077040.2	1.2617	2.6413	1.74061	0.784309	0.982196	0.990961	K4B8T1,Uncharacterized protein	NP_001233949.2,phytophthora-inhibited protease 1	PF08246,Cathepsin propeptide inhibitor domain (I29);PF00112,Papain family cysteine protease	IPR025660,Cysteine peptidase, histidine active site;IPR000169,Cysteine peptidase, cysteine active site;IPR000668,Peptidase C1A, papain C-terminal;IPR025661,Cysteine peptidase, asparagine active site;IPR013201,Cathepsin propeptide inhibitor domain (I29);IPR013128,Peptidase C1A	COG4870,Cysteine protease;KOG1543,Cysteine proteinase Cathepsin L	GO:0006508,biological_process,proteolysis;GO:0016787,molecular_function,hydrolase activity;GO:0005764,cellular_component,lysosome;GO:0008234,molecular_function,cysteine-type peptidase activity;GO:0008233,molecular_function,peptidase activity;GO:0051603,biological_process,proteolysis involved in cellular protein catabolic process;GO:0016020,cellular_component,membrane;GO:0004197,molecular_function…	-
Solyc02g078400.2	3.31511	3.06178	3.12822	5.86714	5.59517	10.4428	K4B964,Uncharacterized protein	XP_004232860.1,allantoinase	PF01979,Amidohydrolase family	IPR006680,Amidohydrolase-related;IPR017593,Allantoinase;IPR032466,Metal-dependent hydrolase;IPR011059,Metal-dependent hydrolase, composite domain superfamily	KOG2584,Dihydroorotase and related enzymes;COG0044,Dihydroorotase and related cyclic amidohydrolases	GO:0016787,molecular_function,hydrolase activity;GO:0006995,biological_process,cellular response to nitrogen starvation;GO:0005737,cellular_component,cytoplasm;GO:0016810,molecular_function,hydrolase activity, acting on carbon-nitrogen (but not peptide) bonds;GO:0000256,biological_process,allantoin catabolic process;GO:0005783,cellular_component,endoplasmic reticulum;GO:0050897,molecular_function…	K01466,ko00230,Purine metabolism
Solyc02g078690.1	18.0875	19.1987	22.9763	6.90911	10.1279	2.54107	K4B993,Carboxypeptidase	XP_010316720.1,serine carboxypeptidase-like 31	PF00450,Serine carboxypeptidase	IPR018202,Serine carboxypeptidase, serine active site;IPR001563,Peptidase S10, serine carboxypeptidase;IPR029058,Alpha/Beta hydrolase fold	KOG1282,Serine carboxypeptidases (lysosomal cathepsin A);COG2939,Carboxypeptidase C (cathepsin A)	GO:0006508,biological_process,proteolysis;GO:0016787,molecular_function,hydrolase activity;GO:0005773,cellular_component,vacuole;GO:0004180,molecular_function,carboxypeptidase activity;GO:0008233,molecular_function,peptidase activity;GO:0051603,biological_process,proteolysis involved in cellular protein catabolic process;GO:0004185,molecular_function,serine-type carboxypeptidase activity	-
Solyc02g081340.2	10.3073	10.4189	14.9862	16.0998	27.303	39.3971	K4BA04,Uncharacterized protein	XP_004232669.1,glutathione S-transferase F11	PF00043,lutathione S-transferase, C-terminal domain;PF02798,lutathione S-transferase, N-terminal domain	IPR036249,Thioredoxin-like superfamily;IPR036282,Glutathione S-transferase, C-terminal domain superfamily;IPR010987,Glutathione S-transferase, C-terminal-like;IPR034347,Glutathione S-transferases Phi, C-terminal;IPR004045,Glutathione S-transferase, N-terminal;IPR004046,Glutathione S-transferase, C-terminal	ENOG410INUN,-;ENOG4111Q0I,-	GO:0005737,cellular_component,cytoplasm;GO:0006749,biological_process,glutathione metabolic process;GO:0004364,molecular_function,glutathione transferase activity	K00799,ko00982,Drug metabolism - cytochrome P450;K00799,ko01524,Platinum drug resistance;K00799,ko05204,Chemical carcinogenesis;K00799,ko00980,Metabolism of xenobiotics by cytochrome P450;K00799,ko00480,Glutathione metabolism
Solyc02g081390.2	3.34808	3.02959	2.95838	4.58561	7.10703	7.50291	K4BA09,Uncharacterized protein	XP_004232664.1,probable polyamine oxidase 4	PF13450,NAD(P)-binding Rossmann-like domain;PF00890,AD binding domain;PF01593,lavin containing amine oxidoreductase	IPR002937,Amine oxidase;IPR036188,FAD/NAD(P)-binding domain superfamily;IPR001613,Flavin amine oxidase	KOG0029,Amine oxidase;ENOG410XSNC,-	GO:0055114,biological_process,oxidation-reduction process;GO:0016491,molecular_function,oxidoreductase activity	K17839,ko00330,Arginine and proline metabolism;K17839,ko00410,beta-Alanine metabolism
Solyc02g082060.1	3.33743	3.91259	3.71767	1.78143	1.93991	0.800683	K4BA76,Uncharacterized protein	XP_004232611.1,deSI-like protein At4g17486	PF05903,PPPDE putative peptidase domain	IPR008580,PPPDE putative peptidase domain	KOG0324,Uncharacterized conserved protein;ENOG4111H3Z,-	-	-
Solyc02g087280.2	1.43933	2.01689	1.52808	0.708552	0.754529	1.00279	K4BBN5,Uncharacterized protein	XP_010316273.1,-;XP_010316272.1,protein NRT1/ PTR FAMILY 5.8	PF00854,POT family	IPR036259,MFS transporter superfamily;IPR000109,Proton-dependent oligopeptide transporter family	KOG1237,H+/oligopeptide symporter;COG3104,Dipeptide/tripeptide permease	GO:0055085,biological_process,transmembrane transport;GO:0022857,molecular_function,transmembrane transporter activity;GO:0016021,cellular_component,integral component of membrane;GO:0016020,cellular_component,membrane	-
Solyc02g087800.2	1.09411	0.851149	0.946472	2.1336	1.87171	2.71399	K4BBT6,Aldose 1-epimerase	XP_004232229.1,aldose 1-epimerase-like	PF01263,Aldose 1-epimerase	IPR008183,Aldose 1-/Glucose-6-phosphate 1-epimerase;IPR014718,Glycoside hydrolase-type carbohydrate-binding;IPR011013,Galactose mutarotase-like domain superfamily;IPR015443,Aldose 1-epimerase	COG2017,Galactose mutarotase and related enzymes;KOG1604,Predicted mutarotase	GO:0005975,biological_process,carbohydrate metabolic process;GO:0033499,biological_process,galactose catabolic process via UDP-galactose;GO:0004034,molecular_function,aldose 1-epimerase activity;GO:0003824,molecular_function,catalytic activity;GO:0006006,biological_process,glucose metabolic process;GO:0030246,molecular_function,carbohydrate binding;GO:0019318,biological_process,hexose metabolic p…	K01785,ko00010,Glycolysis / Gluconeogenesis;K01785,ko00052,Galactose metabolism
Solyc02g089460.1	4.10788	4.83405	5.19988	1.46251	1.74429	1.77319	K4BC97,Uncharacterized protein	-	-	-	ENOG410JJQS,-;ENOG410ZC7F,-	GO:0016021,cellular_component,integral component of membrane;GO:0016020,cellular_component,membrane	-
Solyc02g089700.2	4.66741	5.88974	4.38506	2.09868	2.26081	1.57466	K4BCC1,Uncharacterized protein	-	PF13839,SL/SGNH-like Acyl-Esterase family found in Pmr5 and Cas1p;PF14416,PMR5 N terminal Domain	IPR025846,PMR5 N-terminal domain;IPR026057,PC-Esterase;IPR029962,Trichome birefringence-like family	ENOG410YG6N,-;ENOG410IJCY,-	GO:0016413,molecular_function,O-acetyltransferase activity;GO:0005794,cellular_component,Golgi apparatus;GO:0071554,biological_process,cell wall organization or biogenesis	-
Solyc02g093070.2	3.506	3.18434	3.49404	14.4456	11.0595	12.1569	K4BDA3,Uncharacterized protein	XP_010315986.1,probable 2-oxoglutarate-dependent dioxygenase At3g49630	PF03171,2OG-Fe(II) oxygenase superfamily;PF14226,non-haem dioxygenase in morphine synthesis N-terminal	IPR005123,Oxoglutarate/iron-dependent dioxygenase;IPR027443,Isopenicillin N synthase-like;IPR026992,Non-haem dioxygenase N-terminal domain	KOG0143,Iron/ascorbate family oxidoreductases;COG3491,Isopenicillin N synthase and related dioxygenases	GO:0055114,biological_process,oxidation-reduction process;GO:0016491,molecular_function,oxidoreductase activity;GO:0009267,biological_process,cellular response to starvation;GO:0046872,molecular_function,metal ion binding	-
Solyc02g094000.1	81.8157	102.729	83.4379	227.207	132.185	214.652	K7MXD5,Uncharacterized protein	-	-	-	-	-	-
Solyc03g031890.2	14.1932	20.2361	21.0869	11.1644	9.78989	4.88088	K4BFG0,Uncharacterized protein	-	-	-	ENOG410J7WH,-;ENOG41117CQ,-	-	-
Solyc03g034320.2	3.83483	6.14491	4.55681	8.19336	10.0037	12.3317	K4BFV3,Uncharacterized protein	XP_004234575.1,uncharacterized protein LOC101258830	PF07722,Peptidase C26	IPR017926,Glutamine amidotransferase;IPR011697,Peptidase C26;IPR029062,Class I glutamine amidotransferase-like	COG2071,Predicted glutamine amidotransferases;ENOG410IIJN,-	GO:0016787,molecular_function,hydrolase activity	-
Solyc03g042560.1	1.12153	1.61363	1.35555	0.141971	0	0.0815352	K4BFX7,Uncharacterized protein	-	PF00221,Aromatic amino acid lyase	IPR005922,Phenylalanine ammonia-lyase;IPR008948,L-Aspartase-like;IPR023144,Phenylalanine ammonia-lyase, shielding domain superfamily;IPR001106,Aromatic amino acid lyase	COG2986,Histidine ammonia-lyase;KOG0222,Phenylalanine and histidine ammonia-lyase	GO:0005737,cellular_component,cytoplasm;GO:0016841,molecular_function,ammonia-lyase activity;GO:0003824,molecular_function,catalytic activity;GO:0006559,biological_process,L-phenylalanine catabolic process;GO:0016829,molecular_function,lyase activity	-
Solyc03g044100.2	1.19311	1.25195	0.694693	0.365344	0.665071	0.552159	K4BG30,Peroxidase	NP_001296734.1,peroxidase 51 precursor	PF00141,Peroxidase	IPR000823,Plant peroxidase;IPR019793,Peroxidases heam-ligand binding site;IPR033905,Secretory peroxidase;IPR010255,Haem peroxidase;IPR002016,Haem peroxidase, plant/fungal/bacterial	ENOG410IJ72,-;ENOG4111FDS,-	GO:0046872,molecular_function,metal ion binding;GO:0098869,biological_process,cellular oxidant detoxification;GO:0016491,molecular_function,oxidoreductase activity;GO:0006979,biological_process,response to oxidative stress;GO:0042744,biological_process,hydrogen peroxide catabolic process;GO:0055114,biological_process,oxidation-reduction process;GO:0020037,molecular_function,heme binding;GO:000460…	K00430,ko00940,Phenylpropanoid biosynthesis
LAT56	0.835441	0.461319	0.58735	1.13802	1.4704	2.06966	M1A3P9,Pectate lyase	XP_006361836.1,probable pectate lyase P56	PF00544,Pectate lyase	IPR011050,Pectin lyase fold/virulence factor;IPR002022,Pectate lyase;IPR012334,Pectin lyase fold;IPR018082,AmbAllergen	COG3866,Pectate lyase;ENOG410IGKF,-	GO:0030570,molecular_function,pectate lyase activity;GO:0045490,biological_process,pectin catabolic process;GO:0046872,molecular_function,metal ion binding;GO:0016829,molecular_function,lyase activity	K01728,ko00040,Pentose and glucuronate interconversions;K01728,ko02024,Quorum sensing
Solyc03g082950.2	28.7988	27.0095	27.5267	7.11792	7.41324	2.11112	K4BI71,Uncharacterized protein	-	-	-	-	-	-
Solyc03g083490.2	0.841486	1.72638	2.94814	0.512631	1.00445	0.336468	K4BIC5,Uncharacterized protein	XP_004234948.1,uncharacterized protein LOC101252469	PF07279,Protein of unknown function (DUF1442)	IPR009902,Protein of unknown function DUF1442	-	-	-
Solyc03g093130.2	5.59643	8.38335	6.36811	16.606	12.171	12.2542	Q6RHY0,Xyloglucan endotransglucosylase/hydrolase	NP_001234472.1,xyloglucan endotransglucosylase-hydrolase XTH3 precursor	PF00722,lycosyl hydrolases family 16;PF06955,Xyloglucan endo-transglycosylase (XET) C-terminus	IPR000757,Glycoside hydrolase family 16;IPR008263,Glycoside hydrolase, family 16, active site;IPR013320,Concanavalin A-like lectin/glucanase domain superfamily;IPR016455,Xyloglucan endotransglucosylase/hydrolase;IPR010713,Xyloglucan endo-transglycosylase, C-terminal	COG2273,Beta-glucanase/Beta-glucan synthetase;ENOG410II9P,-	GO:0016798,molecular_function,hydrolase activity, acting on glycosyl bonds;GO:0042546,biological_process,cell wall biogenesis;GO:0004553,molecular_function,hydrolase activity, hydrolyzing O-glycosyl compounds;GO:0016762,molecular_function,xyloglucan:xyloglucosyl transferase activity;GO:0010411,biological_process,xyloglucan metabolic process;GO:0005975,biological_process,carbohydrate metabolic pro…	K14504,ko04075,Plant hormone signal transduction
Solyc03g095970.2	0.649873	0.81266	0.887379	3.12196	3.85839	5.56082	K4BJ19,Uncharacterized protein	XP_004235238.1,short-chain dehydrogenase reductase 3b-like	PF08659,KR domain;PF13561,noyl-(Acyl carrier protein) reductase;PF00106,short chain dehydrogenase	IPR036291,NAD(P)-binding domain superfamily;IPR002347,Short-chain dehydrogenase/reductase SDR	KOG0725,Reductases with broad range of substrate specificities;COG1028,Dehydrogenases with different specificities (related to short-chain alcohol dehydrogenases)	-	-
Solyc03g097230.1	2.83243	6.10676	2.32511	1.2325	1.62204	1.36686	K4BJE0,Uncharacterized protein	XP_004235360.1,putative gamma-glutamylcyclotransferase At3g02910	PF06094,amma-glutamyl cyclotransferase, AIG2-like	IPR036568,Gamma-glutamyl cyclotransferase-like superfamily;IPR009288,Gamma-glutamylcyclotransferase, AIG2-like;IPR013024,Gamma-glutamyl cyclotransferase-like	KOG4450,Uncharacterized conserved protein;ENOG4111N8W,-	-	-
Solyc03g098300.1	0.783368	0.645728	0.48381	1.04393	2.18522	1.63956	K4BJP5,Uncharacterized protein	XP_004235389.1,ornithine decarboxylase-like	PF02784,Pyridoxal-dependent decarboxylase, pyridoxal binding domain;PF00278,Pyridoxal-dependent decarboxylase, C-terminal sheet domain	IPR002433,Ornithine decarboxylase;IPR022653,Orn/DAP/Arg decarboxylase 2, pyridoxal-phosphate binding site;IPR009006,Alanine racemase/group IV decarboxylase, C-terminal;IPR000183,Ornithine/DAP/Arg decarboxylase;IPR022644,Orn/DAP/Arg decarboxylase 2, N-terminal;IPR029066,PLP-binding barrel;IPR022643,Orn/DAP/Arg decarboxylase 2, C-terminal	KOG0622,Ornithine decarboxylase;COG0019,Diaminopimelate decarboxylase	GO:0006596,biological_process,polyamine biosynthetic process;GO:0005737,cellular_component,cytoplasm;GO:0004586,molecular_function,ornithine decarboxylase activity;GO:0003824,molecular_function,catalytic activity;GO:0033387,biological_process,putrescine biosynthetic process from ornithine	K01581,ko00330,Arginine and proline metabolism;K01581,ko00480,Glutathione metabolism
Solyc03g112030.1	2.83213	2.74827	2.57835	4.68138	5.18878	8.89221	K4BK57,Uncharacterized protein	XP_019068571.1,cytochrome P450 71A6-like	PF00067,Cytochrome P450	IPR036396,Cytochrome P450 superfamily;IPR002401,Cytochrome P450, E-class, group I;IPR001128,Cytochrome P450;IPR017972,Cytochrome P450, conserved site	COG2124,Cytochrome P450;KOG0156,Cytochrome P450 CYP2 subfamily	GO:0016709,molecular_function,oxidoreductase activity, acting on paired donors, with incorporation or reduction of molecular oxygen, NAD(P)H as one donor, and incorporation of one atom of oxygen;GO:0044550,biological_process,secondary metabolite biosynthetic process;GO:0016705,molecular_function,oxidoreductase activity, acting on paired donors, with incorporation or reduction of molecular oxygen;…	K07408,ko00380,Tryptophan metabolism;K07408,ko04913,Ovarian steroidogenesis;K07408,ko00830,Retinol metabolism;K07408,ko05204,Chemical carcinogenesis;K07408,ko00980,Metabolism of xenobiotics by cytochrome P450;K07408,ko00140,Steroid hormone biosynthesis
Solyc03g112200.1	24.8273	27.8729	32.0799	15.7529	14.042	11.9746	K4BK74,Uncharacterized protein	-	-	-	-	-	-
Solyc03g113980.2	0.766267	1.75758	1.21212	2.91393	3.09498	3.66338	K4BKQ0,Uncharacterized protein	-	PF07887,Calmodulin binding protein-like	IPR012416,CALMODULIN-BINDING PROTEIN60	-	GO:0006950,biological_process,response to stress;GO:0005516,molecular_function,calmodulin binding	-
Solyc03g116890.2	7.70989	19.424	11.1855	24.4118	40.137	29.8521	K4BLJ1,Uncharacterized protein	NP_001303844.1,probable WRKY transcription factor 40	PF03106,WRKY DNA -binding domain	IPR036576,WRKY domain superfamily;IPR003657,WRKY domain	ENOG410YHES,-;ENOG410IXIT,-	GO:0003677,molecular_function,DNA binding;GO:0043565,molecular_function,sequence-specific DNA binding;GO:0003700,molecular_function,DNA binding transcription factor activity;GO:0006355,biological_process,regulation of transcription, DNA-templated;GO:0006351,biological_process,transcription, DNA-templated;GO:0005634,cellular_component,nucleus	-
Solyc03g116940.1	2.23704	1.92481	2.17554	1.0538	0.78819	1.21042	K4BLJ6,Uncharacterized protein	-	PF05278,Arabidopsis phospholipase-like protein (PEARLI 4)	IPR016024,Armadillo-type fold;IPR007942,Phospholipase-like	KOG1525,Sister chromatid cohesion complex Cohesin, subunit PDS5;ENOG410XQW7,-	GO:0007064,biological_process,mitotic sister chromatid cohesion;GO:0006281,biological_process,DNA repair;GO:0000785,cellular_component,chromatin;GO:0005634,cellular_component,nucleus	-
Solyc03g119810.1	3.75901	5.4473	7.65416	1.96284	3.64159	2.37981	K4BMD0,Uncharacterized protein	XP_004235734.1,uncharacterized protein LOC101258448	-	-	ENOG410J51F,-;ENOG410Y32D,-	-	-
Solyc03g120870.2	0.585686	0.508607	0.40922	1.44418	0.540373	1.49619	K4BMN6,CASP-like protein	XP_004235654.1,CASP-like protein 3A1	PF04535,omain of unknown function (DUF588)	IPR006459,Casparian strip membrane protein;IPR006702,Domain of unknown function DUF588	ENOG410IWIN,-;ENOG410YCCR,-	GO:0051536,molecular_function,iron-sulfur cluster binding;GO:0005886,cellular_component,plasma membrane;GO:0016021,cellular_component,integral component of membrane;GO:0003954,molecular_function,NADH dehydrogenase activity;GO:0016020,cellular_component,membrane	-
Solyc03g121240.1	2.14951	1.17206	0.538876	0.456793	0.363204	0.149909	K4BMS3,Uncharacterized protein	XP_004235627.1,transcription factor bHLH87;XP_010318521.1,-	PF00010,Helix-loop-helix DNA-binding domain	IPR011598,Myc-type, basic helix-loop-helix (bHLH) domain;IPR036638,Helix-loop-helix DNA-binding domain superfamily	ENOG410YJMV,-;ENOG410IW4W,-	GO:0046983,molecular_function,protein dimerization activity	-
Solyc03g121420.2	1.20348	2.01555	1.02965	0.498748	0.594844	0.802021	K4BMU1,Uncharacterized protein	XP_004235613.1,inorganic pyrophosphatase 1-like	PF06888,Putative Phosphatase	IPR016965,Phosphatase PHOSPHO-type;IPR006384,Pyridoxal phosphate phosphatase-related;IPR023214,HAD superfamily;IPR036412,HAD-like superfamily	ENOG4111NAQ,-;KOG3120,Predicted haloacid dehalogenase-like hydrolase	GO:0016311,biological_process,dephosphorylation;GO:0016791,molecular_function,phosphatase activity	K13248,ko00750,Vitamin B6 metabolism
Solyc03g122340.2	40.6508	54.6265	39.3104	114.16	98.2351	108.007	K4BN32,Lipoxygenase	NP_001307221.1,linoleate 13S-lipoxygenase 3-1, chloroplastic	PF00305,Lipoxygenase;PF01477,PLAT/LH2 domain	IPR027433,Lipoxygenase, domain 3;IPR020834,Lipoxygenase, conserved site;IPR036392,PLAT/LH2 domain superfamily;IPR001024,PLAT/LH2 domain;IPR036226,Lipoxigenase, C-terminal domain superfamily;IPR020833,Lipoxygenase, iron binding site;IPR013819,Lipoxygenase, C-terminal;IPR001246,Lipoxygenase, plant;IPR000907,Lipoxygenase	ENOG410YN4N,-;ENOG410IEKP,-	GO:0051213,molecular_function,dioxygenase activity;GO:0006633,biological_process,fatty acid biosynthetic process;GO:0046872,molecular_function,metal ion binding;GO:0016491,molecular_function,oxidoreductase activity;GO:0055114,biological_process,oxidation-reduction process;GO:0016702,molecular_function,oxidoreductase activity, acting on single donors with incorporation of molecular oxygen, incorpo…	K00454,ko00592,alpha-Linolenic acid metabolism;K00454,ko00591,Linoleic acid metabolism
Solyc04g007000.1	2.88493	6.50979	3.09619	0.799869	2.38496	1.55676	E1U2K4,RAV1	XP_004236999.1,AP2/ERF and B3 domain-containing transcription factor RAV1	PF02362,B3 DNA binding domain;PF00847,AP2 domain	IPR036955,AP2/ERF domain superfamily;IPR001471,AP2/ERF domain;IPR015300,DNA-binding pseudobarrel domain superfamily;IPR003340,B3 DNA binding domain;IPR016177,DNA-binding domain superfamily	ENOG4110AU5,-;ENOG410IIT9,-	GO:0006355,biological_process,regulation of transcription, DNA-templated;GO:0003700,molecular_function,DNA binding transcription factor activity;GO:0003677,molecular_function,DNA binding;GO:0006351,biological_process,transcription, DNA-templated;GO:0005634,cellular_component,nucleus	-
Solyc04g008100.1	0.322443	0.924026	0.656564	1.98302	4.06083	2.01988	K4BNW6,RING-type E3 ubiquitin transferase	XP_004236923.1,U-box domain-containing protein 21-like	PF04564,U-box domain	IPR003613,U box domain;IPR011989,Armadillo-like helical;IPR016024,Armadillo-type fold;IPR013083,Zinc finger, RING/FYVE/PHD-type	ENOG410IIC2,-;ENOG410Y3P9,-	GO:0004842,molecular_function,ubiquitin-protein transferase activity;GO:0016740,molecular_function,transferase activity;GO:0016567,biological_process,protein ubiquitination	-
Solyc04g009440.2	3.33298	5.85683	2.83859	7.06324	16.1519	7.29086	M9TNM6,NAC domain protein	-	PF02365,No apical meristem (NAM) protein	IPR003441,NAC domain;IPR036093,NAC domain superfamily	-	GO:0006355,biological_process,regulation of transcription, DNA-templated;GO:0003677,molecular_function,DNA binding;GO:0005634,cellular_component,nucleus;GO:0006351,biological_process,transcription, DNA-templated	-
Solyc04g016220.2	2.46957	1.97397	1.68908	0.952496	1.13602	0.897688	K4BQC2,Uncharacterized protein	-	PF00201,UDP-glucoronosyl and UDP-glucosyl transferase	IPR035595,UDP-glycosyltransferase family, conserved site;IPR002213,UDP-glucuronosyl/UDP-glucosyltransferase	KOG1192,UDP-glucuronosyl and UDP-glucosyl transferase;COG1819,Glycosyl transferases, related to UDP-glucuronosyltransferase	GO:0016757,molecular_function,transferase activity, transferring glycosyl groups;GO:0080043,molecular_function,quercetin 3-O-glucosyltransferase activity;GO:0080044,molecular_function,quercetin 7-O-glucosyltransferase activity;GO:0016740,molecular_function,transferase activity;GO:0043231,cellular_component,intracellular membrane-bounded organelle;GO:0008152,biological_process,metabolic process;GO…	-
Solyc04g025650.2	31.2236	47.8367	36.6654	100.937	109.938	79.1715	K4BR09,Uncharacterized protein	XP_004237255.1,uncharacterized protein LOC101260928	PF13450,NAD(P)-binding Rossmann-like domain;PF00890,AD binding domain;PF01266,AD dependent oxidoreductase;PF01494,AD binding domain	IPR036188,FAD/NAD(P)-binding domain superfamily;IPR002938,FAD-binding domain	ENOG410ZJWB,-;ENOG410IRTE,-	GO:0055114,biological_process,oxidation-reduction process;GO:0044550,biological_process,secondary metabolite biosynthetic process;GO:0071949,molecular_function,FAD binding;GO:0004497,molecular_function,monooxygenase activity	-
Solyc04g025040.1	13.644	20.9519	21.0991	6.54645	6.72799	2.55979	K4BQU9,Uncharacterized protein	XP_004237241.1,RNA-binding protein FUS-like	-	-	-	-	-
Solyc04g049920.2	2.62331	3.00038	2.47156	4.92797	5.04732	7.83498	K4BRW5,Uncharacterized protein	XP_004237522.1,probable RNA-binding protein ARP1 isoform X2	PF00076,RNA recognition motif. (a.k.a. RRM, RBD, or RNP domain)	IPR000504,RNA recognition motif domain;IPR035979,RNA-binding domain superfamily;IPR012677,Nucleotide-binding alpha-beta plait domain superfamily	KOG0149,Predicted RNA-binding protein SEB4 (RRM superfamily);ENOG4111PGT,-	GO:0003723,molecular_function,RNA binding;GO:0003676,molecular_function,nucleic acid binding	-
Solyc04g050010.1	2.29465	6.2769	4.74113	0.798798	2.0245	0.458758	K4BRX4,Uncharacterized protein	XP_004237662.1,LOB domain-containing protein 1-like	PF03195,Lateral organ boundaries (LOB) domain	IPR004883,Lateral organ boundaries, LOB	-	-	-
Solyc04g050620.2	1.49226	1.32827	1.74271	3.69404	3.18387	3.38118	K4BS30,Uncharacterized protein	XP_004237505.1,cytochrome P450 CYP736A12-like	PF00067,Cytochrome P450	IPR036396,Cytochrome P450 superfamily;IPR002401,Cytochrome P450, E-class, group I;IPR001128,Cytochrome P450;IPR017972,Cytochrome P450, conserved site	COG2124,Cytochrome P450;KOG0156,Cytochrome P450 CYP2 subfamily	GO:0016709,molecular_function,oxidoreductase activity, acting on paired donors, with incorporation or reduction of molecular oxygen, NAD(P)H as one donor, and incorporation of one atom of oxygen;GO:0044550,biological_process,secondary metabolite biosynthetic process;GO:0016705,molecular_function,oxidoreductase activity, acting on paired donors, with incorporation or reduction of molecular oxygen;…	-
Solyc04g053110.1	10.3549	13.7291	14.9499	4.26446	6.33365	3.78921	K4BSG8,Uncharacterized protein	XP_010319782.1,monothiol glutaredoxin-S6-like	PF00462,lutaredoxin	IPR014025,Glutaredoxin subgroup;IPR002109,Glutaredoxin;IPR036249,Thioredoxin-like superfamily;IPR011905,Glutaredoxin-like, plant II	COG0695,Glutaredoxin and related proteins;KOG1752,Glutaredoxin and related proteins	GO:0022900,biological_process,electron transport chain;GO:0045454,biological_process,cell redox homeostasis;GO:0005623,cellular_component,cell;GO:0009055,molecular_function,electron transfer activity;GO:0015035,molecular_function,protein disulfide oxidoreductase activity;GO:0055114,biological_process,oxidation-reduction process	-
Solyc04g054500.2	22.4267	15.2125	19.3664	35.7687	42.113	38.0459	K4BSK5,Uncharacterized protein	NP_001308204.1,metal ion binding protein	PF00403,Heavy-metal-associated domain	IPR006121,Heavy metal-associated domain, HMA;IPR036163,Heavy metal-associated domain superfamily	COG2608,Copper chaperone;KOG1603,Copper chaperone	GO:0005737,cellular_component,cytoplasm;GO:0030001,biological_process,metal ion transport;GO:0046916,biological_process,cellular transition metal ion homeostasis;GO:0046872,molecular_function,metal ion binding;GO:0046914,molecular_function,transition metal ion binding	-
Solyc04g054690.2	2.07591	4.0147	4.02149	7.5952	9.07325	8.21581	K4BSL7,Uncharacterized protein	NP_001234829.2,ascorbate oxidase precursor	PF00394,Multicopper oxidase;PF07731,Multicopper oxidase;PF07732,Multicopper oxidase	IPR001117,Multicopper oxidase, type 1;IPR008972,Cupredoxin;IPR011707,Multicopper oxidase, type 3;IPR017760,L-ascorbate oxidase, plants;IPR002355,Multicopper oxidase, copper-binding site;IPR011706,Multicopper oxidase, type 2;IPR034267,Ascorbate oxidase, third cupredoxin domain;IPR033138,Multicopper oxidases, conserved site	KOG1263,Multicopper oxidases;COG2132,Putative multicopper oxidases	GO:0016722,molecular_function,oxidoreductase activity, oxidizing metal ions;GO:0046872,molecular_function,metal ion binding;GO:0016491,molecular_function,oxidoreductase activity;GO:0005576,cellular_component,extracellular region;GO:0005507,molecular_function,copper ion binding;GO:0016020,cellular_component,membrane;GO:0055114,biological_process,oxidation-reduction process;GO:0016021,cellular_comp…	-
Solyc04g054730.2	8.1897	10.6264	10.4349	3.77982	5.6186	2.50819	K4BSM1,Sulfate transporter 2.1-like protein	NP_001274303.1,sulfate transporter 2.1-like	PF00916,Sulfate permease family;PF01740,STAS domain	IPR002645,STAS domain;IPR018045,Sulphate anion transporter, conserved site;IPR001902,SLC26A/SulP transporter;IPR036513,STAS domain superfamily;IPR011547,SLC26A/SulP transporter domain	KOG0236,Sulfate/bicarbonate/oxalate exchanger SAT-1 and related transporters (SLC26 family);COG0659,Sulfate permease and related transporters (MFS superfamily)	GO:1902358,biological_process,sulfate transmembrane transport;GO:0055085,biological_process,transmembrane transport;GO:0008271,molecular_function,secondary active sulfate transmembrane transporter activity;GO:0008272,biological_process,sulfate transport;GO:0015116,molecular_function,sulfate transmembrane transporter activity;GO:0016020,cellular_component,membrane;GO:0005887,cellular_component,int…	-
Solyc04g058100.2	15.6032	25.4423	26.874	5.81267	6.52482	2.35643	A8DUB1,Metallothionein-like protein	NP_001234720.1,metallothionein-like protein type 2 A	PF01439,Metallothionein	IPR000347,Metallothionein, family 15, plant	-	GO:0046872,molecular_function,metal ion binding	-
MTA	163.669	217.419	211.826	85.2161	85.1674	55.5894	A8DUB1,Metallothionein-like protein	NP_001234720.1,metallothionein-like protein type 2 A	PF01439,Metallothionein	IPR000347,Metallothionein, family 15, plant	-	GO:0046872,molecular_function,metal ion binding	-
Solyc04g064770.1	67.3003	69.0704	69.732	21.2495	23.4129	25.0357	K4BT68,Uncharacterized protein	-	-	IPR000571,Zinc finger, CCCH-type	ENOG410ZKTI,-;ENOG410J1EM,-	GO:0046872,molecular_function,metal ion binding	-
Solyc04g070970.2	0.199697	0.516423	0.601499	0.16357	0.109736	0.129167	K4BT89,Uncharacterized protein	XP_010320061.1,ABC transporter G family member 22-like isoform X2	PF01061,ABC-2 type transporter;PF00005,ABC transporter	IPR017871,ABC transporter, conserved site;IPR003593,AAA+ ATPase domain;IPR013525,ABC-2 type transporter;IPR003439,ABC transporter-like;IPR027417,P-loop containing nucleoside triphosphate hydrolase	COG1131,ABC-type multidrug transport system, ATPase component;KOG0061,Transporter, ABC superfamily (Breast cancer resistance protein)	GO:0042626,molecular_function,ATPase activity, coupled to transmembrane movement of substances;GO:0055085,biological_process,transmembrane transport;GO:0005886,cellular_component,plasma membrane;GO:0016020,cellular_component,membrane;GO:0016887,molecular_function,ATPase activity;GO:0000166,molecular_function,nucleotide binding;GO:0005524,molecular_function,ATP binding;GO:0016021,cellular_componen…	-
Solyc04g074380.2	1.1577	1.96621	1.968	0.589014	0.942832	0.961418	K4BTX6,Glycosyltransferase	XP_004237928.1,7-deoxyloganetin glucosyltransferase-like	PF00201,UDP-glucoronosyl and UDP-glucosyl transferase	IPR035595,UDP-glycosyltransferase family, conserved site;IPR002213,UDP-glucuronosyl/UDP-glucosyltransferase	KOG1192,UDP-glucuronosyl and UDP-glucosyl transferase;COG1819,Glycosyl transferases, related to UDP-glucuronosyltransferase	GO:0016757,molecular_function,transferase activity, transferring glycosyl groups;GO:0080043,molecular_function,quercetin 3-O-glucosyltransferase activity;GO:0080044,molecular_function,quercetin 7-O-glucosyltransferase activity;GO:0016740,molecular_function,transferase activity;GO:0043231,cellular_component,intracellular membrane-bounded organelle;GO:0008152,biological_process,metabolic process;GO…	-
Solyc04g074530.2	8.92178	11.5299	11.4646	4.21849	5.85768	3.58141	K4BTZ1,Uncharacterized protein	-	PF00107,Zinc-binding dehydrogenase;PF08240,Alcohol dehydrogenase GroES-like domain	IPR013154,Alcohol dehydrogenase, N-terminal;IPR036291,NAD(P)-binding domain superfamily;IPR011032,GroES-like superfamily;IPR013149,Alcohol dehydrogenase, C-terminal;IPR002328,Alcohol dehydrogenase, zinc-type, conserved site	COG1062,Zn-dependent alcohol dehydrogenases, class III;KOG0022,Alcohol dehydrogenase, class III	GO:0055114,biological_process,oxidation-reduction process;GO:0016491,molecular_function,oxidoreductase activity;GO:0046872,molecular_function,metal ion binding;GO:0008270,molecular_function,zinc ion binding	-
Solyc04g077010.2	7.52106	10.9036	11.7261	4.37763	5.62194	3.23313	K4BUD8,Uncharacterized protein	-	PF00069,Protein kinase domain	IPR001611,Leucine-rich repeat;IPR032675,Leucine-rich repeat domain superfamily;IPR011009,Protein kinase-like domain superfamily;IPR003591,Leucine-rich repeat, typical subtype;IPR017441,Protein kinase, ATP binding site;IPR008271,Serine/threonine-protein kinase, active site;IPR000719,Protein kinase domain	COG4886,Leucine-rich repeat (LRR) protein	GO:0016021,cellular_component,integral component of membrane;GO:2000652,biological_process,regulation of secondary cell wall biogenesis;GO:0017046,molecular_function,peptide hormone binding;GO:1902025,biological_process,nitrate import;GO:0031540,biological_process,regulation of anthocyanin biosynthetic process;GO:2000023,biological_process,regulation of lateral root development;GO:1901333,biologi…	-
Solyc04g077220.2	1.05224	1.59338	1.37063	0.228937	0.764533	0.157777	K4BUF9,Uncharacterized protein	XP_004238055.1,homeobox-leucine zipper protein HAT22-like	PF02183,Homeobox associated leucine zipper;PF00046,Homeobox domain	IPR017970,Homeobox, conserved site;IPR003106,Leucine zipper, homeobox-associated;IPR001356,Homeobox domain;IPR009057,Homeobox-like domain superfamily	ENOG410Z2UE,-;KOG0483,Transcription factor HEX, contains HOX and HALZ domains	GO:0006355,biological_process,regulation of transcription, DNA-templated;GO:0043565,molecular_function,sequence-specific DNA binding;GO:0003700,molecular_function,DNA binding transcription factor activity;GO:0003677,molecular_function,DNA binding;GO:0005634,cellular_component,nucleus	-
Solyc04g077270.2	0.715263	0.801533	0.963815	1.61113	2.42377	2.47093	K4BUG4,Serine/threonine-protein kinase	XP_010320274.1,G-type lectin S-receptor-like serine/threonine-protein kinase At4g27290	PF11883,omain of unknown function (DUF3403);PF00954,S-locus glycoprotein domain;PF08276,PAN-like domain;PF01453,-mannose binding lectin;PF07714,Protein tyrosine kinase	IPR001480,Bulb-type lectin domain;IPR001245,Serine-threonine/tyrosine-protein kinase, catalytic domain;IPR003609,PAN/Apple domain;IPR011009,Protein kinase-like domain superfamily;IPR000858,S-locus glycoprotein domain;IPR008271,Serine/threonine-protein kinase, active site;IPR036426,Bulb-type lectin domain superfamily;IPR024171,S-receptor-like serine/threonine-protein kinase;IPR021820,S-locus recep…	COG0515,Serine/threonine protein kinase	GO:0016301,molecular_function,kinase activity;GO:0016740,molecular_function,transferase activity;GO:0016310,biological_process,phosphorylation;GO:0048544,biological_process,recognition of pollen;GO:0005886,cellular_component,plasma membrane;GO:0004674,molecular_function,protein serine/threonine kinase activity;GO:0016020,cellular_component,membrane;GO:0006468,biological_process,protein phosphoryl…	-
Solyc04g077990.2	11.7635	15.4263	15.068	4.74624	10.8607	3.16955	K4BUN6,Uncharacterized protein	XP_004238097.2,LOB domain-containing protein 38-like	PF03195,Lateral organ boundaries (LOB) domain	IPR004883,Lateral organ boundaries, LOB	-	-	-
Solyc04g078460.2	4.86567	5.27411	5.34926	11.5542	11.4235	24.6898	K4BUT1,Uncharacterized protein	NP_001333113.1,probable isoaspartyl peptidase/L-asparaginase 2	PF01112,Asparaginase	IPR029055,Nucleophile aminohydrolases, N-terminal;IPR000246,Peptidase T2, asparaginase 2	COG1446,Asparaginase;KOG1592,Asparaginase	GO:0016787,molecular_function,hydrolase activity;GO:0004067,molecular_function,asparaginase activity	-
Solyc04g078800.2	1.13894	2.57771	2.01219	0.51212	0.748713	0.796959	K4BUW5,Uncharacterized protein	-	PF01764,Lipase (class 3)	IPR002921,Fungal lipase-like domain;IPR029058,Alpha/Beta hydrolase fold	COG3675,Predicted lipase;KOG4569,Predicted lipase	GO:0006629,biological_process,lipid metabolic process;GO:0016787,molecular_function,hydrolase activity;GO:0016021,cellular_component,integral component of membrane;GO:0016020,cellular_component,membrane	-
Solyc04g079760.2	4.19103	4.23977	4.63377	7.64007	12.0465	7.80874	K4BV55,Uncharacterized protein	XP_004238209.1,uncharacterized protein LOC101245158 isoform X1	PF03350,Uncharacterized protein family, UPF0114	IPR005134,Uncharacterised protein family UPF0114	ENOG410YJNN,-;ENOG410IZ4U,-	GO:0016021,cellular_component,integral component of membrane;GO:0016020,cellular_component,membrane	-
Solyc04g080010.2	16.602	18.3997	20.0962	8.20286	9.10617	9.19887	K4BV80,Glycosyltransferase	XP_004238231.1,hydroquinone glucosyltransferase	PF00201,UDP-glucoronosyl and UDP-glucosyl transferase	IPR035595,UDP-glycosyltransferase family, conserved site;IPR002213,UDP-glucuronosyl/UDP-glucosyltransferase	KOG1192,UDP-glucuronosyl and UDP-glucosyl transferase;COG1819,Glycosyl transferases, related to UDP-glucuronosyltransferase	GO:0016757,molecular_function,transferase activity, transferring glycosyl groups;GO:0008152,biological_process,metabolic process;GO:0080044,molecular_function,quercetin 7-O-glucosyltransferase activity;GO:0016740,molecular_function,transferase activity;GO:0043231,cellular_component,intracellular membrane-bounded organelle;GO:0080043,molecular_function,quercetin 3-O-glucosyltransferase activity;GO…	-
Solyc04g080660.2	1.19035	0.833417	1.10498	0.172657	0.411847	0.0793269	K4BVE5,Uncharacterized protein	XP_004238275.1,jasmonate O-methyltransferase	PF03492,SAM dependent carboxyl methyltransferase	IPR005299,SAM dependent carboxyl methyltransferase;IPR029063,S-adenosyl-L-methionine-dependent methyltransferase	ENOG410IHQR,-;ENOG410YFI3,-	GO:0032259,biological_process,methylation;GO:0009611,biological_process,response to wounding;GO:0009694,biological_process,jasmonic acid metabolic process;GO:0030795,molecular_function,jasmonate O-methyltransferase activity;GO:0008168,molecular_function,methyltransferase activity	K08241,ko00592,alpha-Linolenic acid metabolism
Solyc05g005300.2	1.05949	0.998098	0.815808	1.64653	1.88522	2.47752	K4BW61,Uncharacterized protein	XP_010320569.1,transcription factor bHLH90 isoform X1	PF00010,Helix-loop-helix DNA-binding domain;PF14215,bHLH-MYC and R2R3-MYB transcription factors N-terminal	IPR025610,Transcription factor MYC/MYB N-terminal;IPR011598,Myc-type, basic helix-loop-helix (bHLH) domain;IPR036638,Helix-loop-helix DNA-binding domain superfamily	ENOG410J9I0,-;ENOG41115KU,-	GO:0046983,molecular_function,protein dimerization activity	-
Solyc05g005310.1	4.57346	3.79475	3.20799	1.96284	0.715313	1.1899	K4BW62,Uncharacterized protein	-	PF02902,Ulp1 protease family, C-terminal catalytic domain	IPR003653,Ulp1 protease family, C-terminal catalytic domain	KOG3246,Sentrin-specific cysteine protease (Ulp1 family);ENOG4111G37,-	GO:0006508,biological_process,proteolysis;GO:0008234,molecular_function,cysteine-type peptidase activity	-
GP2	0.833931	0.999864	0.953459	0.38487	0.459024	0.4547	M1D245,Uncharacterized protein	XP_006365227.1,polygalacturonase-1 non-catalytic subunit beta	PF03181,BURP domain	IPR004873,BURP domain	ENOG410IK7R,-;ENOG410YDAC,-	-	-
Solyc05g006340.2	11.0789	17.2019	16.2736	6.97742	7.54931	5.52893	K4BWG1,Uncharacterized protein	XP_004238721.1,myosin heavy chain kinase B-like	PF00400,WD domain, G-beta repeat	IPR036322,WD40-repeat-containing domain superfamily;IPR015943,WD40/YVTN repeat-like-containing domain superfamily;IPR001680,WD40 repeat;IPR020472,G-protein beta WD-40 repeat;IPR017986,WD40-repeat-containing domain	ENOG410XP1Z,-;KOG4155,FOG: WD40 repeat	-	-
Solyc05g006760.2	15.1898	16.7926	15.8711	7.83648	9.31089	6.86614	K4BWK2,Uncharacterized protein	-	-	IPR011990,Tetratricopeptide-like helical domain superfamily;IPR033891,Tetratricopeptide repeat protein 38	ENOG410XR50,-;KOG2610,Uncharacterized conserved protein	-	-
Solyc05g013630.1	51.3209	63.4994	71.6524	20.8023	24.4786	10.9248	K4BY84,Uncharacterized protein	XP_004239134.1,protein kreg-1	-	-	-	-	-
Solyc05g016060.2	1.2314	2.04511	1.47494	0.607276	0.596468	0.574436	K4BYX1,Uncharacterized protein	XP_004239248.1,cysteine-rich and transmembrane domain-containing protein A-like	PF12734,Cysteine-rich TM module stress tolerance	IPR028144,Cysteine-rich transmembrane CYSTM domain	ENOG410J54J,-;ENOG410ZBZ5,-	GO:0003006,biological_process,developmental process involved in reproduction;GO:0005886,cellular_component,plasma membrane	-
Solyc05g017940.2	2.05458	1.81605	0.966793	0.425729	0.964737	0.831303	K4BZ52,Uncharacterized protein	-	PF00892,amA-like transporter family	IPR000620,EamA domain	-	GO:0016021,cellular_component,integral component of membrane;GO:0016020,cellular_component,membrane	-
Solyc05g018410.1	2.7208	2.41081	3.75154	11.9219	11.8875	14.9588	K4BZ96,Uncharacterized protein	-	PF16113,noyl-CoA hydratase/isomerase	IPR032259,Enoyl-CoA hydratase/isomerase, HIBYL-CoA-H type;IPR029045,ClpP/crotonase-like domain superfamily	COG1024,Enoyl-CoA hydratase/carnithine racemase;KOG1684,Enoyl-CoA hydratase	GO:0016787,molecular_function,hydrolase activity;GO:0003860,molecular_function,3-hydroxyisobutyryl-CoA hydrolase activity	-
Solyc05g040040.1	0.99585	1.33772	1.00643	0.975004	2.45493	4.23077	K4C084,Uncharacterized protein	XP_004240336.1,F-box protein SNE-like	PF12937,-box-like	IPR036047,F-box-like domain superfamily;IPR001810,F-box domain	ENOG410YVBR,-;ENOG410IZ9E,-	GO:0043161,biological_process,proteasome-mediated ubiquitin-dependent protein catabolic process;GO:0000151,cellular_component,ubiquitin ligase complex	-
Solyc05g046270.2	37.8584	44.4919	38.9038	23.586	18.7778	13.8948	K4C0W0,Uncharacterized protein	XP_004240132.1,uncharacterized protein LOC101266224	-	-	-	-	-
Solyc05g050130.2	2.03547	5.6615	5.39954	1.20874	2.26188	1.67564	K4C145,Uncharacterized protein	XP_004240090.1,acidic endochitinase	PF00704,lycosyl hydrolases family 18	IPR017853,Glycoside hydrolase superfamily;IPR001579,Glycoside hydrolase, chitinase active site;IPR001223,Glycoside hydrolase family 18, catalytic domain	ENOG4111GPA,-;KOG4701,Chitinase	GO:0016798,molecular_function,hydrolase activity, acting on glycosyl bonds;GO:0005975,biological_process,carbohydrate metabolic process;GO:0016787,molecular_function,hydrolase activity;GO:0004553,molecular_function,hydrolase activity, hydrolyzing O-glycosyl compounds;GO:0004568,molecular_function,chitinase activity;GO:0006032,biological_process,chitin catabolic process;GO:0008152,biological_proce…	K01183,ko00520,Amino sugar and nucleotide sugar metabolism
Solyc05g050210.2	1.69735	2.06739	1.50498	4.04785	4.85064	3.85617	K4C153,Uncharacterized protein	XP_004240088.1,GDSL esterase/lipase At4g01130-like isoform X1	PF00657,SL-like Lipase/Acylhydrolase	IPR001087,GDSL lipase/esterase;IPR036514,SGNH hydrolase superfamily;IPR035669,GDSL lipase/esterase-like, plant	ENOG410Y9BR,-;ENOG410IK7N,-	GO:0016788,molecular_function,hydrolase activity, acting on ester bonds	-
Solyc05g051200.1	1.56597	3.22513	2.58541	0.663003	1.40577	0.676923	K4C1F1,Uncharacterized protein	NP_001234841.2,ethylene-responsive transcription factor 1	PF00847,AP2 domain	IPR036955,AP2/ERF domain superfamily;IPR001471,AP2/ERF domain;IPR016177,DNA-binding domain superfamily	-	GO:0006355,biological_process,regulation of transcription, DNA-templated;GO:0003700,molecular_function,DNA binding transcription factor activity;GO:0003677,molecular_function,DNA binding;GO:0006351,biological_process,transcription, DNA-templated;GO:0005634,cellular_component,nucleus	K14516,ko04075,Plant hormone signal transduction
Solyc05g051820.2	1.0521	1.58129	1.52675	0.563458	0.168006	0.2427	K4C1L3,Uncharacterized protein	XP_004239997.1,heavy metal-associated isoprenylated plant protein 20-like	PF00403,Heavy-metal-associated domain	IPR006121,Heavy metal-associated domain, HMA;IPR036163,Heavy metal-associated domain superfamily	COG2608,Copper chaperone;KOG1603,Copper chaperone	GO:0005737,cellular_component,cytoplasm;GO:0030001,biological_process,metal ion transport;GO:0046916,biological_process,cellular transition metal ion homeostasis;GO:0046872,molecular_function,metal ion binding;GO:0046914,molecular_function,transition metal ion binding	-
Solyc05g052890.2	2.3807	2.72836	3.33138	1.19532	1.09298	1.23567	K4C1W9,Uncharacterized protein	XP_004239920.1,uncharacterized protein LOC101251381	-	-	ENOG410JFGM,-;ENOG410ZVAY,-	-	-
Solyc05g055460.1	1.94343	3.27513	2.61877	0.7611	0.504302	0.38854	-	-	-	-	-	-	-
Solyc05g055510.2	7.72797	10.5383	11.4741	4.56152	4.17778	4.77452	K4C2M7,Pectate lyase	XP_004239707.1,probable pectate lyase 5	PF00544,Pectate lyase	IPR011050,Pectin lyase fold/virulence factor;IPR002022,Pectate lyase;IPR012334,Pectin lyase fold;IPR018082,AmbAllergen	COG3866,Pectate lyase	GO:0030570,molecular_function,pectate lyase activity;GO:0045490,biological_process,pectin catabolic process;GO:0046872,molecular_function,metal ion binding;GO:0016829,molecular_function,lyase activity	K01728,ko00040,Pentose and glucuronate interconversions;K01728,ko02024,Quorum sensing
Solyc05g055650.2	1.87165	1.32617	1.88461	0.823383	0.896634	0.740156	K4C2P0,Uncharacterized protein	XP_019069422.1,uncharacterized protein LOC101262917	PF13360,PQQ-like domain	IPR011047,Quinoprotein alcohol dehydrogenase-like superfamily;IPR018391,Pyrrolo-quinoline quinone beta-propeller repeat;IPR002372,Pyrrolo-quinoline quinone repeat	-	-	-
Solyc06g005000.2	0.237017	0.154368	0.340672	0.715075	0.705242	1.04248	K4C2Y5,Uncharacterized protein	XP_004240600.1,uncharacterized protein LOC101251588	PF01485,IBR domain, a half RING-finger domain;PF13456,Reverse transcriptase-like	IPR002867,IBR domain;IPR017907,Zinc finger, RING-type, conserved site;IPR001841,Zinc finger, RING-type;IPR031127,E3 ubiquitin ligase RBR family;IPR013083,Zinc finger, RING/FYVE/PHD-type;IPR036397,Ribonuclease H superfamily;IPR012337,Ribonuclease H-like superfamily	ENOG410ITV1,-;ENOG4111RK3,-	GO:0000209,biological_process,protein polyubiquitination;GO:0061630,molecular_function,ubiquitin protein ligase activity;GO:0031624,molecular_function,ubiquitin conjugating enzyme binding;GO:0016567,biological_process,protein ubiquitination;GO:0005737,cellular_component,cytoplasm;GO:0003676,molecular_function,nucleic acid binding;GO:0016740,molecular_function,transferase activity;GO:0046872,molec…	-
Solyc06g005100.2	4.01276	3.74471	3.41648	0	0	0.179608	K4C2Z4,Uncharacterized protein	XP_019070064.1,phosphatidylinositol transfer protein 1 isoform X1	PF02121,Phosphatidylinositol transfer protein	IPR023393,START-like domain superfamily;IPR001666,Phosphatidylinositol transfer protein	COG5083,Uncharacterized protein involved in plasmid maintenance;KOG3668,Phosphatidylinositol transfer protein	GO:0015914,biological_process,phospholipid transport;GO:0005548,molecular_function,phospholipid transporter activity;GO:0005622,cellular_component,intracellular	-
Solyc06g005310.2	0.894274	1.18062	1.45472	0.231378	0.677352	0.0966419	K4C315,Uncharacterized protein	-	PF00249,Myb-like DNA-binding domain	IPR009057,Homeobox-like domain superfamily;IPR001005,SANT/Myb domain;IPR017930,Myb domain	KOG0048,Transcription factor, Myb superfamily;COG5147,Myb superfamily proteins, including transcription factors and mRNA splicing factors	GO:0001135,molecular_function,transcription factor activity, RNA polymerase II transcription factor recruiting;GO:0003677,molecular_function,DNA binding;GO:0000981,molecular_function,RNA polymerase II transcription factor activity, sequence-specific DNA binding;GO:0043565,molecular_function,sequence-specific DNA binding;GO:0006357,biological_process,regulation of transcription by RNA polymerase I…	-
Solyc06g005320.1	3.42393	4.18124	5.19046	0.55871	2.66544	0.427831	K4C316,Uncharacterized protein	-	-	IPR009057,Homeobox-like domain superfamily	KOG0048,Transcription factor, Myb superfamily;COG5147,Myb superfamily proteins, including transcription factors and mRNA splicing factors	GO:0003677,molecular_function,DNA binding	-
Solyc06g005450.1	5.29585	2.23088	3.49169	9.17548	11.4477	11.8019	K4C327,Uncharacterized protein	-	PF10712,NAD-specific glutamate dehydrogenase	IPR019651,Glutamate dehydrogenase, NAD-specific	ENOG410XRCZ,-	-	-
Solyc06g007440.2	75.1635	48.6458	50.2096	30.348	21.5569	23.6904	K4C3C6,Non-specific serine/threonine protein kinase	XP_004240424.1,CBL-interacting serine/threonine-protein kinase 11-like	PF03822,NAF domain;PF00069,Protein kinase domain	IPR020636,Calcium/calmodulin-dependent/calcium-dependent protein kinase;IPR011009,Protein kinase-like domain superfamily;IPR017441,Protein kinase, ATP binding site;IPR008271,Serine/threonine-protein kinase, active site;IPR018451,NAF/FISL domain;IPR004041,NAF domain;IPR000719,Protein kinase domain	COG0515,Serine/threonine protein kinase;KOG0583,Serine/threonine protein kinase	GO:0018105,biological_process,peptidyl-serine phosphorylation;GO:0016301,molecular_function,kinase activity;GO:0007165,biological_process,signal transduction;GO:0035556,biological_process,intracellular signal transduction;GO:0016740,molecular_function,transferase activity;GO:0016310,biological_process,phosphorylation;GO:0004674,molecular_function,protein serine/threonine kinase activity;GO:000562…	-
Solyc06g007890.2	11.5519	10.407	8.07824	5.4782	3.66175	1.93611	K4C3G9,Uncharacterized protein	-	PF02704,ibberellin regulated protein	IPR003854,Gibberellin regulated protein	-	-	-
Solyc06g008750.1	1.94154	5.69034	5.31551	1.85061	1.53543	0.739358	K4C3Q5,Uncharacterized protein	XP_010321839.1,glutaredoxin-C11-like	PF00462,lutaredoxin	IPR014025,Glutaredoxin subgroup;IPR002109,Glutaredoxin;IPR036249,Thioredoxin-like superfamily;IPR011905,Glutaredoxin-like, plant II	COG0695,Glutaredoxin and related proteins;KOG1752,Glutaredoxin and related proteins	GO:0022900,biological_process,electron transport chain;GO:0045454,biological_process,cell redox homeostasis;GO:0005623,cellular_component,cell;GO:0009055,molecular_function,electron transfer activity;GO:0015035,molecular_function,protein disulfide oxidoreductase activity;GO:0055114,biological_process,oxidation-reduction process	-
Solyc06g017860.1	0.848567	0.47898	0.694536	0	0.0391458	0	K4C4B4,Carboxypeptidase	XP_004240682.1,serine carboxypeptidase-like	PF00450,Serine carboxypeptidase	IPR018202,Serine carboxypeptidase, serine active site;IPR001563,Peptidase S10, serine carboxypeptidase;IPR029058,Alpha/Beta hydrolase fold;IPR033124,Serine carboxypeptidases, histidine active site	KOG1282,Serine carboxypeptidases (lysosomal cathepsin A);COG2939,Carboxypeptidase C (cathepsin A)	GO:0006508,biological_process,proteolysis;GO:0016787,molecular_function,hydrolase activity;GO:0005773,cellular_component,vacuole;GO:0004180,molecular_function,carboxypeptidase activity;GO:0008233,molecular_function,peptidase activity;GO:0051603,biological_process,proteolysis involved in cellular protein catabolic process;GO:0004185,molecular_function,serine-type carboxypeptidase activity	-
Solyc06g033850.2	2.21017	5.51798	2.97819	0.926114	1.61435	1.14558	K4C4K9,Uncharacterized protein	-	-	-	-	GO:0043565,molecular_function,sequence-specific DNA binding;GO:0003700,molecular_function,DNA binding transcription factor activity;GO:0044212,molecular_function,transcription regulatory region DNA binding;GO:0005634,cellular_component,nucleus;GO:0045893,biological_process,positive regulation of transcription, DNA-templated	-
Solyc06g050340.2	2.4301	2.1135	1.89019	4.97768	5.22926	5.45084	K4C5H9,Uncharacterized protein	-	-	-	-	-	-
Solyc06g052020.2	6.62182	11.1516	8.10142	3.40283	1.7674	2.01732	K4C5Y8,Uncharacterized protein	-	-	-	-	-	-
Solyc06g062370.2	31.6923	74.3913	38.6638	19.0536	27.9348	13.5849	K4C6W8,Uncharacterized protein	XP_004241953.1,acid phosphatase 1	PF03767,HAD superfamily, subfamily IIIB (Acid phosphatase)	IPR014403,Vegetative storage protein/acid phosphatase;IPR023214,HAD superfamily;IPR036412,HAD-like superfamily;IPR005519,Acid phosphatase, class B-like;IPR010028,Acid phosphatase, plant	ENOG4111X3R,-;ENOG410IK9U,-	GO:0003993,molecular_function,acid phosphatase activity;GO:0016311,biological_process,dephosphorylation	-
Solyc06g062920.2	2.54821	6.04583	4.37922	9.1599	10.0541	13.1793	Q94FU1,Auxin-regulated dual specificity cytosolic kinase	NP_001234561.1,auxin-regulated dual specificity cytosolic kinase	PF07714,Protein tyrosine kinase	IPR001245,Serine-threonine/tyrosine-protein kinase, catalytic domain;IPR011009,Protein kinase-like domain superfamily;IPR008271,Serine/threonine-protein kinase, active site;IPR000719,Protein kinase domain	COG0515,Serine/threonine protein kinase;KOG1187,Serine/threonine protein kinase	GO:0016301,molecular_function,kinase activity;GO:0004675,molecular_function,transmembrane receptor protein serine/threonine kinase activity;GO:0005524,molecular_function,ATP binding;GO:0007166,biological_process,cell surface receptor signaling pathway;GO:0005886,cellular_component,plasma membrane;GO:0004672,molecular_function,protein kinase activity;GO:0006468,biological_process,protein phosphory…	-
Solyc06g065150.1	1.60735	1.18513	1.28047	0.448688	0.314787	0.60632	K4C7E4,Uncharacterized protein	-	PF13855,Leucine rich repeat	IPR001611,Leucine-rich repeat;IPR032675,Leucine-rich repeat domain superfamily	ENOG41113HK,-;ENOG410JQY9,-	-	-
Solyc06g065850.2	1.12841	1.92481	1.99519	0.779392	0.966743	0.519231	K4C7L3,Uncharacterized protein	XP_004242222.1,flotillin-like protein 4	PF01145,SPFH domain / Band 7 family	IPR027705,Flotillin family;IPR001107,Band 7 domain;IPR036013,Band 7/SPFH domain superfamily	COG2268,Uncharacterized protein conserved in bacteria;KOG2668,Flotillins	-	K07192,ko04910,Insulin signaling pathway
Solyc06g068390.1	2.72845	2.19515	2.88359	4.14377	7.21889	5.18744	K4C814,Uncharacterized protein	XP_004241683.1,zinc finger protein 3-like	-	IPR013087,Zinc finger C2H2-type;IPR036236,Zinc finger C2H2 superfamily	-	GO:0003676,molecular_function,nucleic acid binding;GO:0005634,cellular_component,nucleus	-
Solyc06g072630.2	0.511674	1.7218	1.27681	0.346345	0.354065	0.312572	K4C8Y3,Bidirectional sugar transporter SWEET	XP_004242139.1,bidirectional sugar transporter SWEET9-like	PF03083,Sugar efflux transporter for intercellular exchange	IPR004316,SWEET sugar transporter;IPR018179,Bidirectional sugar transporter SWEET10	KOG1623,Multitransmembrane protein;ENOG4111M4R,-	GO:0051119,molecular_function,sugar transmembrane transporter activity;GO:0034219,biological_process,carbohydrate transmembrane transport;GO:0005886,cellular_component,plasma membrane;GO:0016021,cellular_component,integral component of membrane;GO:0016020,cellular_component,membrane;GO:0008643,biological_process,carbohydrate transport	-
Solyc06g075500.2	0.507952	0.451128	0.56693	0.817144	1.08642	1.26171	K4C9R5,Uncharacterized protein	XP_004241260.1,protein NRT1/ PTR FAMILY 2.7-like	PF00854,POT family	IPR036259,MFS transporter superfamily;IPR018456,PTR2 family proton/oligopeptide symporter, conserved site;IPR000109,Proton-dependent oligopeptide transporter family	KOG1237,H+/oligopeptide symporter;COG3104,Dipeptide/tripeptide permease	GO:0022857,molecular_function,transmembrane transporter activity;GO:0055085,biological_process,transmembrane transport;GO:0006857,biological_process,oligopeptide transport;GO:0016020,cellular_component,membrane;GO:0005215,molecular_function,transporter activity;GO:0016021,cellular_component,integral component of membrane	-
Solyc06g075660.2	4.2817	3.34639	2.92753	0.910869	2.0246	0.475565	K4C9T1,Uncharacterized protein	-	PF00249,Myb-like DNA-binding domain	IPR009057,Homeobox-like domain superfamily;IPR001005,SANT/Myb domain;IPR017930,Myb domain	KOG0048,Transcription factor, Myb superfamily;COG5147,Myb superfamily proteins, including transcription factors and mRNA splicing factors	GO:0003677,molecular_function,DNA binding	-
Solyc06g075670.1	20.9825	17.6604	13.3395	3.93307	8.54408	1.77477	K4C9T2,Uncharacterized protein	-	PF00249,Myb-like DNA-binding domain	IPR017877,Myb-like domain;IPR009057,Homeobox-like domain superfamily;IPR001005,SANT/Myb domain	KOG0048,Transcription factor, Myb superfamily;COG5147,Myb superfamily proteins, including transcription factors and mRNA splicing factors	GO:0003677,molecular_function,DNA binding	-
Solyc06g083330.2	5.74826	8.14915	7.22162	2.44488	3.85803	3.88834	K4CAI8,Uncharacterized protein	-	-	-	-	-	-
Solyc06g084240.1	1.94974	2.05578	2.22143	0.962223	0.974859	1.129	G5CV38,Copalyl diphosphate synthase	NP_001234008.2,copalyl diphosphate synthase	PF01397,Terpene synthase, N-terminal domain;PF03936,Terpene synthase family, metal binding domain	IPR005630,Terpene synthase, metal-binding domain;IPR008930,Terpenoid cyclases/protein prenyltransferase alpha-alpha toroid;IPR001906,Terpene synthase, N-terminal domain;IPR036965,Terpene synthase, N-terminal domain superfamily;IPR008949,Isoprenoid synthase domain superfamily	ENOG410IHWJ,-;ENOG410XNXR,-	GO:0010333,molecular_function,terpene synthase activity;GO:0009686,biological_process,gibberellin biosynthetic process;GO:0000287,molecular_function,magnesium ion binding;GO:0008152,biological_process,metabolic process;GO:0009905,molecular_function,ent-copalyl diphosphate synthase activity;GO:0009507,cellular_component,chloroplast;GO:0016829,molecular_function,lyase activity	K04120,ko00904,Diterpenoid biosynthesis
Solyc07g006310.1	10.1473	7.77814	8.41441	5.29859	2.43057	4.21343	K4CBA2,Uncharacterized protein	-	-	IPR036638,Helix-loop-helix DNA-binding domain superfamily	-	GO:0046983,molecular_function,protein dimerization activity	-
Solyc07g006480.2	0.164344	0.401387	0.319877	1.10845	1.44995	0.79403	K4CBB9,Uncharacterized protein	-	PF07714,Protein tyrosine kinase	IPR001245,Serine-threonine/tyrosine-protein kinase, catalytic domain;IPR011009,Protein kinase-like domain superfamily;IPR032675,Leucine-rich repeat domain superfamily;IPR000719,Protein kinase domain	ENOG4111BZD,-;ENOG410JAKB,-	GO:0006468,biological_process,protein phosphorylation;GO:0016020,cellular_component,membrane;GO:0004672,molecular_function,protein kinase activity;GO:0016021,cellular_component,integral component of membrane;GO:0005524,molecular_function,ATP binding	-
Solyc07g006500.2	16.1189	28.4219	29.3218	12.8956	14.3796	6.03529	A9ZSX8,Trehalose-6-phosphate synthase	NP_001233896.1,trehalose-6-phosphate synthase	PF00982,lycosyltransferase family 20;PF02358,Trehalose-phosphatase	IPR023214,HAD superfamily;IPR001830,Glycosyl transferase, family 20;IPR006379,HAD-superfamily hydrolase, subfamily IIB;IPR036412,HAD-like superfamily;IPR003337,Trehalose-phosphatase	COG0380,Trehalose-6-phosphate synthase;COG1877,Trehalose-6-phosphatase;KOG1050,Trehalose-6-phosphate synthase component TPS1 and related subunits	GO:0005737,cellular_component,cytoplasm;GO:0003824,molecular_function,catalytic activity;GO:0005992,biological_process,trehalose biosynthetic process;GO:0005739,cellular_component,mitochondrion;GO:0005829,cellular_component,cytosol;GO:0016311,biological_process,dephosphorylation;GO:0070413,biological_process,trehalose metabolism in response to stress;GO:0016791,molecular_function,phosphatase acti…	K16055,ko00500,Starch and sucrose metabolism
Solyc07g008070.1	0.308016	0.275838	0.507284	1.02756	0.959126	0.923699	K4CBS6,Uncharacterized protein	XP_004242771.1,uncharacterized protein LOC101245073	PF00168,C2 domain	IPR000008,C2 domain;IPR035892,C2 domain superfamily	ENOG410IYCP,-;ENOG410Z4Q6,-	-	-
Solyc07g008550.2	1.64153	3.39025	2.03087	1.17797	1.22558	0.302274	K4CBX4,Purple acid phosphatase	XP_004242806.1,probable inactive purple acid phosphatase 27 isoform X1	PF00149,Calcineurin-like phosphoesterase;PF14008,Iron/zinc purple acid phosphatase-like protein C	IPR029052,Metallo-dependent phosphatase-like;IPR004843,Calcineurin-like phosphoesterase domain, ApaH type;IPR008963,Purple acid phosphatase-like, N-terminal;IPR025733,Iron/zinc purple acid phosphatase-like C-terminal domain	KOG1378,Purple acid phosphatase;COG1409,Predicted phosphohydrolases	GO:0016311,biological_process,dephosphorylation;GO:0016787,molecular_function,hydrolase activity;GO:0046872,molecular_function,metal ion binding;GO:0003993,molecular_function,acid phosphatase activity	-
Solyc07g017610.2	1.67708	3.17138	2.38665	0.982654	1.56839	0.464757	K4CCH5,Uncharacterized protein	XP_004242902.1,alpha-aminoadipic semialdehyde synthase	PF16653,Saccharopine dehydrogenase C-terminal domain;PF05222,Alanine dehydrogenase/PNT, N-terminal domain;PF04455,LOR/SDH bifunctional enzyme conserved region;PF03435,Saccharopine dehydrogenase NADP binding domain	IPR036291,NAD(P)-binding domain superfamily;IPR032095,Saccharopine dehydrogenase, C-terminal;IPR007698,Alanine dehydrogenase/pyridine nucleotide transhydrogenase, NAD(H)-binding domain;IPR007886,Alanine dehydrogenase/pyridine nucleotide transhydrogenase, N-terminal;IPR007545,LOR/SDH bifunctional enzyme, conserved domain;IPR005097,Saccharopine dehydrogenase, NADP binding domain	COG1748,Saccharopine dehydrogenase and related proteins;KOG0172,Lysine-ketoglutarate reductase/saccharopine dehydrogenase	GO:0005737,cellular_component,cytoplasm;GO:0006091,biological_process,generation of precursor metabolites and energy;GO:0019878,biological_process,lysine biosynthetic process via aminoadipic acid;GO:0016491,molecular_function,oxidoreductase activity;GO:0004753,molecular_function,saccharopine dehydrogenase activity;GO:0016020,cellular_component,membrane;GO:0055114,biological_process,oxidation-redu…	K14157,ko00310,Lysine degradation
Solyc07g021340.2	2.86932	4.38756	3.64226	1.68284	1.29489	0.997648	K4CCZ1,Uncharacterized protein	-	-	-	-	-	-
Solyc07g023990.1	1.89543	1.85173	1.66169	5.16729	4.97772	4.67972	K4CD51,Uncharacterized protein	-	PF12796,Ankyrin repeats (3 copies);PF00004,ATPase family associated with various cellular activities (AAA)	IPR027417,P-loop containing nucleoside triphosphate hydrolase;IPR002110,Ankyrin repeat;IPR003959,ATPase, AAA-type, core;IPR000641,CbxX/CfqX;IPR036770,Ankyrin repeat-containing domain superfamily;IPR020683,Ankyrin repeat-containing domain	COG0464,ATPases of the AAA+ class;KOG0730,AAA+-type ATPase;KOG4177,Ankyrin	GO:0005524,molecular_function,ATP binding;GO:0005622,cellular_component,intracellular	-
Solyc07g042520.2	1.52526	2.88215	2.92066	0.803428	0.552022	0.762341	K4CEB3,Sucrose synthase	XP_004243680.1,sucrose synthase-like	PF00534,lycosyl transferases group 1;PF00862,Sucrose synthase	IPR000368,Sucrose synthase;IPR001296,Glycosyl transferase, family 1;IPR012820,Sucrose synthase, plant/cyanobacteria	KOG0853,Glycosyltransferase;COG0438,Glycosyltransferase	GO:0016757,molecular_function,transferase activity, transferring glycosyl groups;GO:0016157,molecular_function,sucrose synthase activity;GO:0005985,biological_process,sucrose metabolic process;GO:0016740,molecular_function,transferase activity	K00695,ko00500,Starch and sucrose metabolism
Solyc07g052510.2	9.47401	12.2386	13.095	5.67872	5.12306	3.97215	K4CFF0,Peroxidase	-	PF00141,Peroxidase	IPR019794,Peroxidase, active site;IPR002016,Haem peroxidase, plant/fungal/bacterial;IPR033905,Secretory peroxidase;IPR010255,Haem peroxidase;IPR019793,Peroxidases heam-ligand binding site;IPR000823,Plant peroxidase	ENOG410IFQR,-;ENOG410Y9ME,-	GO:0004601,molecular_function,peroxidase activity;GO:0009505,cellular_component,plant-type cell wall;GO:0046872,molecular_function,metal ion binding;GO:0098869,biological_process,cellular oxidant detoxification;GO:0016491,molecular_function,oxidoreductase activity;GO:0009506,cellular_component,plasmodesma;GO:0006979,biological_process,response to oxidative stress;GO:0055114,biological_process,oxi…	-
Solyc07g052700.2	15.0038	13.7088	16.3551	4.72828	5.71399	7.94868	K4CFG9,Uncharacterized protein	-	PF00319,SRF-type transcription factor (DNA-binding and dimerisation domain)	IPR002100,Transcription factor, MADS-box;IPR036879,Transcription factor, MADS-box superfamily	KOG0014,MADS box transcription factor;COG5068,Regulator of arginine metabolism and related MADS box-containing transcription factors	GO:0006355,biological_process,regulation of transcription, DNA-templated;GO:0046983,molecular_function,protein dimerization activity;GO:0003677,molecular_function,DNA binding;GO:0006351,biological_process,transcription, DNA-templated;GO:0005634,cellular_component,nucleus	-
Solyc07g053550.1	32.531	34.2785	35.7114	10.7905	14.0636	9.96644	K4CFQ0,Uncharacterized protein	XP_010323755.1,glutaredoxin-C9-like	PF00462,lutaredoxin	IPR002109,Glutaredoxin;IPR036249,Thioredoxin-like superfamily;IPR011905,Glutaredoxin-like, plant II	COG0695,Glutaredoxin and related proteins;KOG1752,Glutaredoxin and related proteins	GO:0022900,biological_process,electron transport chain;GO:0045454,biological_process,cell redox homeostasis;GO:0005623,cellular_component,cell;GO:0009055,molecular_function,electron transfer activity;GO:0015035,molecular_function,protein disulfide oxidoreductase activity;GO:0055114,biological_process,oxidation-reduction process	-
Solyc07g061720.2	1.37253	1.5695	1.23404	0.202629	0.676678	0.232744	A4GVL8,Gibberellin 2-oxidase	NP_001234752.1,gibberellin 2-oxidase	PF03171,2OG-Fe(II) oxygenase superfamily;PF14226,non-haem dioxygenase in morphine synthesis N-terminal	IPR005123,Oxoglutarate/iron-dependent dioxygenase;IPR027443,Isopenicillin N synthase-like;IPR026992,Non-haem dioxygenase N-terminal domain	KOG0143,Iron/ascorbate family oxidoreductases;COG3491,Isopenicillin N synthase and related dioxygenases	GO:0009416,biological_process,response to light stimulus;GO:0046872,molecular_function,metal ion binding;GO:0016491,molecular_function,oxidoreductase activity;GO:0052634,molecular_function,C-19 gibberellin 2-beta-dioxygenase activity;GO:0055114,biological_process,oxidation-reduction process;GO:0045487,biological_process,gibberellin catabolic process	K04125,ko00904,Diterpenoid biosynthesis
Solyc07g061730.2	1.09963	2.81461	3.33888	0.574194	0.730481	0.307781	A4GVL9,Gibberellin 2-oxidase	NP_001234757.1,gibberellin 2-oxidase	PF03171,2OG-Fe(II) oxygenase superfamily;PF14226,non-haem dioxygenase in morphine synthesis N-terminal	IPR005123,Oxoglutarate/iron-dependent dioxygenase;IPR027443,Isopenicillin N synthase-like;IPR026992,Non-haem dioxygenase N-terminal domain	KOG0143,Iron/ascorbate family oxidoreductases;COG3491,Isopenicillin N synthase and related dioxygenases	GO:0009416,biological_process,response to light stimulus;GO:0046872,molecular_function,metal ion binding;GO:0016491,molecular_function,oxidoreductase activity;GO:0052634,molecular_function,C-19 gibberellin 2-beta-dioxygenase activity;GO:0055114,biological_process,oxidation-reduction process;GO:0045487,biological_process,gibberellin catabolic process	K04125,ko00904,Diterpenoid biosynthesis
Solyc07g061750.2	4.98838	4.61307	3.0717	7.81948	10.4477	7.54633	K4CGK8,Uncharacterized protein	-	PF12796,Ankyrin repeats (3 copies);PF13962,omain of unknown function	IPR020683,Ankyrin repeat-containing domain;IPR002110,Ankyrin repeat;IPR036770,Ankyrin repeat-containing domain superfamily;IPR032846,Protein accelerated cell death 6;IPR026961,PGG domain	KOG0504,FOG: Ankyrin repeat;COG0666,FOG: Ankyrin repeat	GO:0031347,biological_process,regulation of defense response;GO:0071446,biological_process,cellular response to salicylic acid stimulus;GO:0007165,biological_process,signal transduction;GO:0016020,cellular_component,membrane;GO:2000031,biological_process,regulation of salicylic acid mediated signaling pathway;GO:0016021,cellular_component,integral component of membrane	-
Solyc07g062500.2	1.87391	2.66182	1.85896	4.07206	4.62992	4.99903	K4CGT3,Uncharacterized protein	XP_004244272.1,cytochrome P450 CYP72A219-like	PF00067,Cytochrome P450	IPR036396,Cytochrome P450 superfamily;IPR002401,Cytochrome P450, E-class, group I;IPR001128,Cytochrome P450	KOG0157,Cytochrome P450 CYP4/CYP19/CYP26 subfamilies;COG2124,Cytochrome P450	GO:0016705,molecular_function,oxidoreductase activity, acting on paired donors, with incorporation or reduction of molecular oxygen;GO:0020037,molecular_function,heme binding;GO:0005506,molecular_function,iron ion binding;GO:0004497,molecular_function,monooxygenase activity;GO:0055114,biological_process,oxidation-reduction process	-
Solyc07g063410.2	0.731482	1.36968	0.784886	0.318298	0.569438	0.223424	K4CH24,Uncharacterized protein	NP_001306107.1,JA2-like	PF02365,No apical meristem (NAM) protein	IPR003441,NAC domain;IPR036093,NAC domain superfamily	ENOG410IKRR,-;ENOG4111FG3,-	GO:0006355,biological_process,regulation of transcription, DNA-templated;GO:0003677,molecular_function,DNA binding;GO:0005634,cellular_component,nucleus;GO:0006351,biological_process,transcription, DNA-templated	-
Solyc07g064020.2	15.096	20.7552	17.099	8.56813	8.53375	6.63008	K4CH85,Uncharacterized protein	XP_004244161.1,21.7 kDa class VI heat shock protein	PF00011,Hsp20/alpha crystallin family	IPR031107,Small heat shock protein HSP20;IPR008978,HSP20-like chaperone;IPR002068,Alpha crystallin/Hsp20 domain	ENOG410YHRU,-;ENOG410IXBT,-	-	-
Solyc07g064160.2	2065.65	1975.04	2272.3	1023.01	1139.27	452.959	K4CH99,Thiamine thiazole synthase, chloroplastic	XP_004244150.1,thiamine thiazole synthase, chloroplastic	PF01946,Thi4 family;PF13450,NAD(P)-binding Rossmann-like domain;PF00890,AD binding domain;PF01266,AD dependent oxidoreductase	IPR002922,Thiazole biosynthetic enzyme Thi4 family;IPR027495,Thiamine thiazole synthase;IPR036188,FAD/NAD(P)-binding domain superfamily	KOG2960,Protein involved in thiamine biosynthesis and DNA damage tolerance;COG1635,Flavoprotein involved in thiazole biosynthesis	GO:0052837,biological_process,thiazole biosynthetic process;GO:0009570,cellular_component,chloroplast stroma;GO:0009536,cellular_component,plastid;GO:0009507,cellular_component,chloroplast;GO:0046872,molecular_function,metal ion binding;GO:0005506,molecular_function,iron ion binding;GO:0006950,biological_process,response to stress;GO:0005829,cellular_component,cytosol;GO:0009228,biological_proces…	K03146,ko00730,Thiamine metabolism
PME2.1	0.709097	0.373019	0.514504	0.178014	0.226467	0.0545254	E8ZG61,Pectinesterase	NP_001274785.1,pectin methyl esterase	PF04043,Plant invertase/pectin methylesterase inhibitor;PF01095,Pectinesterase	IPR035513,Invertase/pectin methylesterase inhibitor domain superfamily;IPR006501,Pectinesterase inhibitor domain;IPR018040,Pectinesterase, Tyr active site;IPR011050,Pectin lyase fold/virulence factor;IPR012334,Pectin lyase fold;IPR000070,Pectinesterase, catalytic;IPR033131,Pectinesterase, Asp active site	COG4677,Pectin methylesterase;ENOG410II3N,-	GO:0004857,molecular_function,enzyme inhibitor activity;GO:0016787,molecular_function,hydrolase activity;GO:0045490,biological_process,pectin catabolic process;GO:0030599,molecular_function,pectinesterase activity;GO:0071555,biological_process,cell wall organization;GO:0005618,cellular_component,cell wall;GO:0043086,biological_process,negative regulation of catalytic activity;GO:0045330,molecular…	K01051,ko00040,Pentose and glucuronate interconversions;K01051,ko00500,Starch and sucrose metabolism
Solyc07g066180.2	1.31432	1.09725	1.77104	1.73653	2.65401	4.69392	K4CHU4,Uncharacterized protein	-	PF00931,NB-ARC domain	IPR003593,AAA+ ATPase domain;IPR002182,NB-ARC;IPR035897,Toll/interleukin-1 receptor homology (TIR) domain superfamily;IPR027417,P-loop containing nucleoside triphosphate hydrolase	ENOG410IDYT,-;ENOG410ZJD9,-	GO:0043531,molecular_function,ADP binding	-
Solyc08g005580.2	7.3246	6.70081	8.45667	3.69106	3.27881	2.84319	K4CI49,Uncharacterized protein	-	PF01061,ABC-2 type transporter;PF00005,ABC transporter	IPR017871,ABC transporter, conserved site;IPR003593,AAA+ ATPase domain;IPR013525,ABC-2 type transporter;IPR003439,ABC transporter-like;IPR027417,P-loop containing nucleoside triphosphate hydrolase	COG1131,ABC-type multidrug transport system, ATPase component;KOG0061,Transporter, ABC superfamily (Breast cancer resistance protein)	GO:0042626,molecular_function,ATPase activity, coupled to transmembrane movement of substances;GO:0055085,biological_process,transmembrane transport;GO:0005886,cellular_component,plasma membrane;GO:0016020,cellular_component,membrane;GO:0016887,molecular_function,ATPase activity;GO:0000166,molecular_function,nucleotide binding;GO:0005524,molecular_function,ATP binding;GO:0016021,cellular_componen…	-
Solyc08g005640.2	5.67038	4.28364	5.73822	9.33967	8.96191	13.6498	K4CI55,Uncharacterized protein	-	PF01397,Terpene synthase, N-terminal domain;PF03936,Terpene synthase family, metal binding domain	IPR005630,Terpene synthase, metal-binding domain;IPR008930,Terpenoid cyclases/protein prenyltransferase alpha-alpha toroid;IPR001906,Terpene synthase, N-terminal domain;IPR036965,Terpene synthase, N-terminal domain superfamily;IPR008949,Isoprenoid synthase domain superfamily	-	GO:0010333,molecular_function,terpene synthase activity;GO:0000287,molecular_function,magnesium ion binding;GO:0008152,biological_process,metabolic process;GO:0016829,molecular_function,lyase activity	-
Solyc08g005720.2	1.91564	2.44481	2.09887	5.42544	5.53982	7.37187	K4CI63,Uncharacterized protein	-	PF01397,Terpene synthase, N-terminal domain;PF03936,Terpene synthase family, metal binding domain	IPR005630,Terpene synthase, metal-binding domain;IPR008930,Terpenoid cyclases/protein prenyltransferase alpha-alpha toroid;IPR001906,Terpene synthase, N-terminal domain;IPR036965,Terpene synthase, N-terminal domain superfamily;IPR008949,Isoprenoid synthase domain superfamily	-	GO:0010333,molecular_function,terpene synthase activity;GO:0000287,molecular_function,magnesium ion binding;GO:0008152,biological_process,metabolic process;GO:0016829,molecular_function,lyase activity	-
Solyc08g005890.2	0.38606	0.377159	0.381491	1.19273	1.28229	1.85239	K4CI78,Uncharacterized protein	XP_004244447.2,uncharacterized acetyltransferase At3g50280-like	PF02458,Transferase family	IPR023213,Chloramphenicol acetyltransferase-like domain superfamily;IPR003480,Transferase	ENOG410J2TZ,-;ENOG410YEZS,-	GO:0016747,molecular_function,transferase activity, transferring acyl groups other than amino-acyl groups	-
Solyc08g006210.1	0.663281	0.462849	0.808648	1.85542	1.32775	2.22589	K4CIB0,Uncharacterized protein	-	PF02362,B3 DNA binding domain	IPR015300,DNA-binding pseudobarrel domain superfamily;IPR003340,B3 DNA binding domain	ENOG410Z6HB,-;ENOG410JDAR,-	GO:0006355,biological_process,regulation of transcription, DNA-templated;GO:0003677,molecular_function,DNA binding;GO:0005634,cellular_component,nucleus;GO:0006351,biological_process,transcription, DNA-templated	-
Solyc08g006520.1	5.47961	5.82103	5.25705	1.99086	3.69972	2.44628	K4CIE0,Uncharacterized protein	XP_004244496.1,protein GLUTAMINE DUMPER 2	-	-	ENOG410YP3Q,-;ENOG410J10A,-	GO:0016021,cellular_component,integral component of membrane;GO:0016020,cellular_component,membrane	-
Solyc08g007060.2	4.27943	3.76269	5.02095	1.39944	1.66907	0.829638	K4CIJ3,Uncharacterized protein	XP_004244546.1,protein NRT1/ PTR FAMILY 7.3	PF00854,POT family	IPR036259,MFS transporter superfamily;IPR000109,Proton-dependent oligopeptide transporter family	KOG1237,H+/oligopeptide symporter;COG3104,Dipeptide/tripeptide permease	GO:0055085,biological_process,transmembrane transport;GO:0022857,molecular_function,transmembrane transporter activity;GO:0016021,cellular_component,integral component of membrane;GO:0016020,cellular_component,membrane	-
Solyc08g007070.2	4.0408	3.78973	4.71897	1.75832	1.63574	0.848248	K4CIJ4,Uncharacterized protein	-	-	-	-	-	-
Solyc08g059710.2	0.190139	0.309593	0.256212	0.413687	0.592073	0.601881	K4CKL5,Uncharacterized protein	XP_004245019.1,uncharacterized protein LOC101256695	PF10358,N-terminal C2 in EEIG1 and EHBP1 proteins	IPR019448,EEIG1/EHBP1 N-terminal domain	ENOG410IFBQ,-;ENOG4111C5Y,-	-	-
Solyc08g061330.1	5.33278	5.20983	3.76405	2.65201	0.922537	1.26923	K4CKS2,Uncharacterized protein	-	PF05699,hAT family C-terminal dimerisation region	IPR008906,HAT, C-terminal dimerisation domain;IPR012337,Ribonuclease H-like superfamily	-	GO:0046983,molecular_function,protein dimerization activity	-
Solyc08g062340.2	1.55223	3.68279	2.92164	7.462	10.0506	5.72631	K4CL22,Uncharacterized protein	NP_001234130.2,cytosolic class II small heat shock protein HCT2	PF00011,Hsp20/alpha crystallin family	IPR031107,Small heat shock protein HSP20;IPR008978,HSP20-like chaperone;IPR002068,Alpha crystallin/Hsp20 domain	KOG0710,Molecular chaperone (small heat-shock protein Hsp26/Hsp42);COG0071,Molecular chaperone (small heat shock protein)	-	K13993,ko04141,Protein processing in endoplasmic reticulum
Solyc08g076010.2	0.776316	0.585065	0.557912	1.1775	1.22019	1.7516	K4CMW8,Uncharacterized protein	-	PF14379,MYB-CC type transfactor, LHEQLE motif;PF00249,Myb-like DNA-binding domain	IPR009057,Homeobox-like domain superfamily;IPR006447,Myb domain, plants;IPR001005,SANT/Myb domain;IPR025756,MYB-CC type transcription factor, LHEQLE-containing domain;IPR017930,Myb domain	ENOG410IWJ3,-;ENOG410YGU0,-	GO:0006355,biological_process,regulation of transcription, DNA-templated;GO:0003677,molecular_function,DNA binding;GO:0005634,cellular_component,nucleus;GO:0006351,biological_process,transcription, DNA-templated	-
Solyc08g077170.2	4.46044	4.71948	5.33799	2.91474	2.13066	1.92853	K4CN77,Uncharacterized protein	XP_004245877.1,protein NRT1/ PTR FAMILY 7.3	PF00854,POT family	IPR036259,MFS transporter superfamily;IPR020846,Major facilitator superfamily domain;IPR000109,Proton-dependent oligopeptide transporter family	KOG1237,H+/oligopeptide symporter;COG3104,Dipeptide/tripeptide permease	GO:0055085,biological_process,transmembrane transport;GO:0022857,molecular_function,transmembrane transporter activity;GO:0016021,cellular_component,integral component of membrane;GO:0016020,cellular_component,membrane	-
Solyc08g077330.2	1.80188	4.59958	3.83784	1.037	1.1463	0.522928	K4CN93,Uncharacterized protein	XP_004245860.1,expansin-like B1	PF01357,Pollen allergen;PF03330,Lytic transglycolase	IPR009009,RlpA-like protein, double-psi beta-barrel domain;IPR036749,Expansin, cellulose-binding-like domain superfamily;IPR007117,Expansin, cellulose-binding-like domain;IPR007112,Expansin/pollen allergen, DPBB domain;IPR007118,Expansin/Lol pI;IPR036908,RlpA-like domain superfamily	ENOG410Y95B,-;ENOG410IJT2,-	GO:0005576,cellular_component,extracellular region	-
Solyc08g077900.2	8.08393	17.4308	13.2785	1.43438	2.55255	0	K4CNE9,Uncharacterized protein	XP_004245823.1,expansin-like B1	PF01357,Pollen allergen;PF03330,Lytic transglycolase	IPR009009,RlpA-like protein, double-psi beta-barrel domain;IPR036749,Expansin, cellulose-binding-like domain superfamily;IPR007117,Expansin, cellulose-binding-like domain;IPR007112,Expansin/pollen allergen, DPBB domain;IPR007118,Expansin/Lol pI;IPR036908,RlpA-like domain superfamily	ENOG41115SZ,-;ENOG410IG96,-	GO:0005576,cellular_component,extracellular region	-
Solyc08g078330.2	0.418202	0.740516	0.704408	1.18285	1.57353	1.46316	K4CNJ2,Uncharacterized protein	-	PF03171,2OG-Fe(II) oxygenase superfamily;PF14226,non-haem dioxygenase in morphine synthesis N-terminal	IPR005123,Oxoglutarate/iron-dependent dioxygenase;IPR027443,Isopenicillin N synthase-like;IPR026992,Non-haem dioxygenase N-terminal domain	KOG0143,Iron/ascorbate family oxidoreductases;COG3491,Isopenicillin N synthase and related dioxygenases	GO:0055114,biological_process,oxidation-reduction process;GO:0016491,molecular_function,oxidoreductase activity;GO:0046872,molecular_function,metal ion binding	-
Solyc08g078460.2	4.41821	4.23822	4.5976	2.33141	1.86758	1.05917	K4CNK5,Uncharacterized protein	XP_004245781.1,uncharacterized protein LOC101260461	PF02894,Oxidoreductase family, C-terminal alpha/beta domain;PF01408,Oxidoreductase family, NAD-binding Rossmann fold	IPR036291,NAD(P)-binding domain superfamily;IPR000683,Oxidoreductase, N-terminal;IPR004104,Oxidoreductase, C-terminal	KOG2741,Dimeric dihydrodiol dehydrogenase;COG0673,Predicted dehydrogenases and related proteins	GO:0055114,biological_process,oxidation-reduction process;GO:0016491,molecular_function,oxidoreductase activity;GO:0008152,biological_process,metabolic process	-
Solyc08g080430.1	0.618883	1.0727	0.896714	3.12737	5.01469	4.01125	K4CP43,Uncharacterized protein	XP_004246127.1,cytochrome P450 87A3	PF00067,Cytochrome P450	IPR036396,Cytochrome P450 superfamily;IPR002401,Cytochrome P450, E-class, group I;IPR001128,Cytochrome P450;IPR017972,Cytochrome P450, conserved site	KOG0157,Cytochrome P450 CYP4/CYP19/CYP26 subfamilies;COG2124,Cytochrome P450	GO:0016705,molecular_function,oxidoreductase activity, acting on paired donors, with incorporation or reduction of molecular oxygen;GO:0005506,molecular_function,iron ion binding;GO:0010268,biological_process,brassinosteroid homeostasis;GO:0046872,molecular_function,metal ion binding;GO:0004497,molecular_function,monooxygenase activity;GO:0020037,molecular_function,heme binding;GO:0016125,biologi…	-
Solyc08g080570.2	22.552	38.4672	28.7794	14.8242	18.4958	9.48092	K4CP57,Uncharacterized protein	XP_004245634.1,bifunctional UDP-glucose 4-epimerase and UDP-xylose 4-epimerase 1	PF01370,NAD dependent epimerase/dehydratase family;PF02719,Polysaccharide biosynthesis protein;PF01073,3-beta hydroxysteroid dehydrogenase/isomerase family;PF00106,short chain dehydrogenase;PF04321,RmlD substrate binding domain;PF16363,P-mannose 4,6 dehydratase	IPR005886,UDP-glucose 4-epimerase;IPR036291,NAD(P)-binding domain superfamily;IPR016040,NAD(P)-binding domain	COG1087,UDP-glucose 4-epimerase;KOG1371,UDP-glucose 4-epimerase/UDP-sulfoquinovose synthase	GO:0006012,biological_process,galactose metabolic process;GO:0016853,molecular_function,isomerase activity;GO:0003978,molecular_function,UDP-glucose 4-epimerase activity	K01784,ko00520,Amino sugar and nucleotide sugar metabolism;K01784,ko00052,Galactose metabolism
Solyc08g080660.1	0.682911	3.03931	2.89699	0.198108	0.236279	0.0758504	K4CP64,Uncharacterized protein	NP_001317712.1,pathogenesis-related protein PR-5 precursor	PF00314,Thaumatin family	IPR001938,Thaumatin;IPR037176,Osmotin/thaumatin-like superfamily;IPR017949,Thaumatin, conserved site	-	-	-
Solyc08g082120.2	272.065	360.069	379.563	88.8982	124.933	53.2413	K4CPK8,Uncharacterized protein	-	-	-	ENOG410YW3H,-;ENOG410JH4P,-	-	-
Solyc08g082130.2	12.8595	19.1657	20.1176	7.4715	7.6218	6.20819	K4CPK9,Uncharacterized protein	XP_004245525.1,uncharacterized protein LOC101259961	-	-	-	-	-
Solyc08g082190.2	118.097	134.798	148.626	50.3374	72.6085	33.6027	K4CPL5,Uncharacterized protein	-	-	-	-	-	-
Solyc08g082790.2	65.5564	60.6414	60.5085	28.1473	31.22	24.4946	K4CPS5,Uncharacterized protein	-	-	-	-	-	-
Solyc09g005610.2	0.918695	1.15808	1.38436	0.361075	0.492166	0.236993	K4CQ51,Uncharacterized protein	XP_004246934.1,transcription factor TGA2.3-like	PF14144,Seed dormancy control	IPR025422,Transcription factor TGA like domain	ENOG41117SN,-;ENOG410JE3Y,-	GO:0043565,molecular_function,sequence-specific DNA binding;GO:0006351,biological_process,transcription, DNA-templated	-
Solyc09g007980.1	13.3704	15.9753	23.2445	3.01365	2.99525	2.11538	K4CQI7,Uncharacterized protein	-	-	-	-	-	-
Solyc09g008660.2	3.50383	5.12661	3.46968	1.67358	2.43584	1.38471	K4CQQ2,Uncharacterized protein	XP_004246905.1,protein CHUP1, chloroplastic	-	-	ENOG4111EF2,-;ENOG410IZV8,-	GO:0009707,cellular_component,chloroplast outer membrane;GO:0016021,cellular_component,integral component of membrane;GO:0009658,biological_process,chloroplast organization;GO:0016020,cellular_component,membrane	-
Solyc09g008770.2	1.24735	2.08341	2.0242	1.08555	0.835295	0.361999	K4CQR2,Uncharacterized protein	XP_004246903.1,embryonic protein DC-8	PF02987,Late embryogenesis abundant protein	IPR004238,Late embryogenesis abundant protein LEA	ENOG410Z04U,-;ENOG410IWPN,-	-	-
Solyc09g009490.2	2.95689	4.3005	4.11422	1.78005	2.3307	1.17787	K4CQX8,Uncharacterized protein	XP_010325919.1,-;XP_010325918.1,protein ABSCISIC ACID-INSENSITIVE 5 isoform X1	PF00170,bZIP transcription factor	IPR029803,Protein ABSCISIC ACID-INSENSITIVE 5;IPR004827,Basic-leucine zipper domain	ENOG410IHGD,-;ENOG4110YI4,-	GO:0006355,biological_process,regulation of transcription, DNA-templated;GO:0009737,biological_process,response to abscisic acid;GO:0003700,molecular_function,DNA binding transcription factor activity;GO:0005634,cellular_component,nucleus;GO:0045893,biological_process,positive regulation of transcription, DNA-templated	K14432,ko04075,Plant hormone signal transduction
Solyc09g010530.2	1.50632	1.30024	1.42732	0.422009	0.406939	0.680682	K4CR80,Uncharacterized protein	XP_004246412.1,cation/H(+) antiporter 20	PF00999,Sodium/hydrogen exchanger family	IPR006153,Cation/H+ exchanger	KOG1650,Predicted K+/H+-antiporter;COG0475,Kef-type K+ transport systems, membrane components	GO:0012505,cellular_component,endomembrane system;GO:0015672,biological_process,monovalent inorganic cation transport;GO:1902600,biological_process,proton transmembrane transport;GO:0015299,molecular_function,solute:proton antiporter activity;GO:0006812,biological_process,cation transport;GO:0055085,biological_process,transmembrane transport;GO:0016020,cellular_component,membrane;GO:0006885,biolo…	-
Solyc09g011710.2	34.2301	47.4946	44.7886	17.8991	17.2701	13.3404	K4CRJ7,Uncharacterized protein	XP_004246373.1,18.1 kDa class I heat shock protein	PF00011,Hsp20/alpha crystallin family	IPR031107,Small heat shock protein HSP20;IPR008978,HSP20-like chaperone;IPR002068,Alpha crystallin/Hsp20 domain	KOG0710,Molecular chaperone (small heat-shock protein Hsp26/Hsp42);COG0071,Molecular chaperone (small heat shock protein)	-	K13993,ko04141,Protein processing in endoplasmic reticulum
Solyc09g011860.2	3.866	5.58717	5.74834	9.59466	12.2459	10.7275	K4CRL2,Uncharacterized protein	XP_004246361.1,uncharacterized protein At1g04910-like	PF10250,P-fucose protein O-fucosyltransferase	IPR024709,Putative O-fucosyltransferase, plant;IPR019378,GDP-fucose protein O-fucosyltransferase	ENOG410YKDZ,-;ENOG410IKBI,-	GO:0005975,biological_process,carbohydrate metabolic process;GO:0016757,molecular_function,transferase activity, transferring glycosyl groups;GO:0005737,cellular_component,cytoplasm;GO:0016740,molecular_function,transferase activity;GO:0006004,biological_process,fucose metabolic process;GO:0016020,cellular_component,membrane;GO:0016021,cellular_component,integral component of membrane	-
Solyc09g014580.2	12.7912	21.839	11.8533	3.44143	3.85321	3.75122	K4CRT4,Uncharacterized protein	XP_004246323.1,kirola-like	PF00407,Pathogenesis-related protein Bet v I family	IPR023393,START-like domain superfamily;IPR000916,Bet v I/Major latex protein	-	GO:0009607,biological_process,response to biotic stimulus;GO:0006952,biological_process,defense response	-
Solyc09g014590.2	0.647944	1.03583	1.29643	0.512631	0.489121	0.353291	K4CRT5,Uncharacterized protein	-	PF13855,Leucine rich repeat;PF08263,Leucine rich repeat N-terminal domain;PF00560,Leucine Rich Repeat	IPR001611,Leucine-rich repeat;IPR013210,Leucine-rich repeat-containing N-terminal, plant-type;IPR032675,Leucine-rich repeat domain superfamily	ENOG410Z573,-	-	-
Solyc09g014610.2	1.05375	1.18674	2.11675	5.17122	4.90672	5.88124	K4CRT7,Uncharacterized protein	-	PF03595,Voltage-dependent anion channel	IPR030183,S-type anion channel;IPR038665,Voltage-dependent anion channel superfamily;IPR004695,Voltage-dependent anion channel	ENOG4111I0D,-;ENOG410IIDV,-	GO:0008308,molecular_function,voltage-gated anion channel activity;GO:0055085,biological_process,transmembrane transport;GO:0005623,cellular_component,cell;GO:0006873,biological_process,cellular ion homeostasis;GO:0015698,biological_process,inorganic anion transport;GO:0016020,cellular_component,membrane;GO:0016021,cellular_component,integral component of membrane	-
Solyc09g015850.2	1.02966	1.79237	1.44633	2.99785	2.91477	4.17324	K4CS53,Uncharacterized protein	-	-	-	COG0092,Ribosomal protein S3;ENOG410IHD2,-	-	-
Solyc09g015860.1	1.93778	4.00257	2.28787	5.83018	6.55124	9.46388	K4CS54,Uncharacterized protein	-	PF00252,Ribosomal protein L16p/L10e	IPR000114,Ribosomal protein L16;IPR036920,Ribosomal protein L10e/L16 superfamily;IPR016180,Ribosomal protein L10e/L16;IPR020798,Ribosomal protein L16, conserved site	KOG3422,Mitochondrial ribosomal protein L16;COG0197,Ribosomal protein L16/L10E	GO:0019843,molecular_function,rRNA binding;GO:0003735,molecular_function,structural constituent of ribosome;GO:0005840,cellular_component,ribosome;GO:0032543,biological_process,mitochondrial translation;GO:0005622,cellular_component,intracellular;GO:0005762,cellular_component,mitochondrial large ribosomal subunit;GO:0006412,biological_process,translation;GO:0030529,,	-
Solyc09g018170.2	2.1339	3.0323	3.39243	1.03547	1.47661	1.18936	K4CS84,Uncharacterized protein	XP_004246271.1,probable serine/threonine-protein kinase WNK5	PF00069,Protein kinase domain	IPR011009,Protein kinase-like domain superfamily;IPR008271,Serine/threonine-protein kinase, active site;IPR000719,Protein kinase domain	KOG0584,Serine/threonine protein kinase;ENOG410XQWZ,-	GO:0004672,molecular_function,protein kinase activity;GO:0035556,biological_process,intracellular signal transduction;GO:0048573,biological_process,photoperiodism, flowering;GO:0005829,cellular_component,cytosol;GO:0043424,molecular_function,protein histidine kinase binding;GO:0006468,biological_process,protein phosphorylation;GO:0005524,molecular_function,ATP binding;GO:0004674,molecular_functio…	-
Solyc09g042660.2	1.44206	0.647294	1.05037	2.47608	1.77999	2.37656	K4CSW9,Non-specific serine/threonine protein kinase	-	PF03822,NAF domain;PF00069,Protein kinase domain	IPR020636,Calcium/calmodulin-dependent/calcium-dependent protein kinase;IPR011009,Protein kinase-like domain superfamily;IPR017441,Protein kinase, ATP binding site;IPR008271,Serine/threonine-protein kinase, active site;IPR004041,NAF domain;IPR000719,Protein kinase domain	COG0515,Serine/threonine protein kinase;KOG0583,Serine/threonine protein kinase	GO:0018105,biological_process,peptidyl-serine phosphorylation;GO:0016301,molecular_function,kinase activity;GO:0007165,biological_process,signal transduction;GO:0035556,biological_process,intracellular signal transduction;GO:0016740,molecular_function,transferase activity;GO:0016310,biological_process,phosphorylation;GO:0004674,molecular_function,protein serine/threonine kinase activity;GO:000562…	-
Solyc09g047850.1	27.8127	37.0654	35.3049	11.5762	12.5515	9.21703	K4CSY4,Uncharacterized protein	-	-	-	-	GO:0016021,cellular_component,integral component of membrane;GO:0016020,cellular_component,membrane	-
Solyc09g065660.2	0.650669	2.10565	1.60742	3.59225	4.89643	7.19532	K4CUJ2,Uncharacterized protein	-	PF00447,HSF-type DNA-binding	IPR000232,Heat shock factor (HSF)-type, DNA-binding;IPR027725,Heat shock transcription factor family;IPR036390,Winged helix DNA-binding domain superfamily;IPR036388,Winged helix-like DNA-binding domain superfamily	COG5169,Heat shock transcription factor;KOG0627,Heat shock transcription factor	GO:0006355,biological_process,regulation of transcription, DNA-templated;GO:0043565,molecular_function,sequence-specific DNA binding;GO:0003700,molecular_function,DNA binding transcription factor activity;GO:0003677,molecular_function,DNA binding;GO:0005634,cellular_component,nucleus	-
Solyc09g072640.2	1.34884	0.948774	1.16324	0.516503	0.700023	0.512366	K4CUU0,Uncharacterized protein	XP_004247515.1,CRIB domain-containing protein RIC10-like isoform X1	PF00786,P21-Rho-binding domain	IPR000095,CRIB domain	-	-	-
Solyc09g074350.1	1.56846	3.44768	2.818	1.36501	1.27915	0.895927	K4CV12,Uncharacterized protein	-	-	-	-	-	-
Solyc09g075940.2	2.44457	2.05257	2.48093	0.804987	0.864078	0.85858	K4CVH1,Amine oxidase	-	PF01179,Copper amine oxidase, enzyme domain;PF02727,Copper amine oxidase, N2 domain;PF02728,Copper amine oxidase, N3 domain	IPR000269,Copper amine oxidase;IPR015798,Copper amine oxidase, catalytic domain;IPR015800,Copper amine oxidase, N2-terminal;IPR015802,Copper amine oxidase, N3-terminal;IPR036460,Copper amine oxidase, catalytic domain superfamily;IPR016182,Copper amine oxidase, N-terminal	KOG1186,Copper amine oxidase;COG3733,Cu2+-containing amine oxidase	GO:0009308,biological_process,amine metabolic process;GO:0048038,molecular_function,quinone binding;GO:0046872,molecular_function,metal ion binding;GO:0016491,molecular_function,oxidoreductase activity;GO:0005507,molecular_function,copper ion binding;GO:0055114,biological_process,oxidation-reduction process;GO:0008131,molecular_function,primary amine oxidase activity	-
Solyc09g082550.2	2.4658	3.91759	3.26673	0.736991	1.24093	1.26978	K4CVN2,Uncharacterized protein	XP_004247591.1,sulfate transporter 3.1-like	PF00916,Sulfate permease family;PF01740,STAS domain	IPR002645,STAS domain;IPR018045,Sulphate anion transporter, conserved site;IPR001902,SLC26A/SulP transporter;IPR036513,STAS domain superfamily;IPR011547,SLC26A/SulP transporter domain	KOG0236,Sulfate/bicarbonate/oxalate exchanger SAT-1 and related transporters (SLC26 family);COG0659,Sulfate permease and related transporters (MFS superfamily)	GO:1902358,biological_process,sulfate transmembrane transport;GO:0055085,biological_process,transmembrane transport;GO:0008271,molecular_function,secondary active sulfate transmembrane transporter activity;GO:0008272,biological_process,sulfate transport;GO:0015116,molecular_function,sulfate transmembrane transporter activity;GO:0016020,cellular_component,membrane;GO:0005887,cellular_component,int…	-
Solyc09g091400.2	0.302817	0.186844	0.264872	0.346759	0.421841	0.772691	K4CWG6,Uncharacterized protein	XP_010326812.1,receptor-like protein kinase 2	PF00069,Protein kinase domain;PF13855,Leucine rich repeat;PF00560,Leucine Rich Repeat	IPR001611,Leucine-rich repeat;IPR032675,Leucine-rich repeat domain superfamily;IPR011009,Protein kinase-like domain superfamily;IPR003591,Leucine-rich repeat, typical subtype;IPR017441,Protein kinase, ATP binding site;IPR008271,Serine/threonine-protein kinase, active site;IPR000719,Protein kinase domain	ENOG410IVCC,-;COG4886,Leucine-rich repeat (LRR) protein	GO:0005524,molecular_function,ATP binding;GO:0006468,biological_process,protein phosphorylation;GO:0004672,molecular_function,protein kinase activity;GO:0016021,cellular_component,integral component of membrane;GO:0016020,cellular_component,membrane	-
Solyc09g091510.2	1.16566	1.04227	1.34887	2.0117	3.93732	3.5549	K4CWH7,Uncharacterized protein	NP_001234033.2,chalcone synthase 1	PF00195,Chalcone and stilbene synthases, N-terminal domain;PF02797,Chalcone and stilbene synthases, C-terminal domain	IPR012328,Chalcone/stilbene synthase, C-terminal;IPR001099,Chalcone/stilbene synthase, N-terminal;IPR016039,Thiolase-like;IPR011141,Polyketide synthase, type III;IPR018088,Chalcone/stilbene synthase, active site	ENOG410IKG2,-;COG3424,Predicted naringenin-chalcone synthase	GO:0016747,molecular_function,transferase activity, transferring acyl groups other than amino-acyl groups;GO:0008152,biological_process,metabolic process;GO:0003824,molecular_function,catalytic activity;GO:0016740,molecular_function,transferase activity;GO:0009058,biological_process,biosynthetic process;GO:0016746,molecular_function,transferase activity, transferring acyl groups	K00660,ko00941,Flavonoid biosynthesis;K00660,ko04712,Circadian rhythm - plant
Solyc09g098490.2	2.0054	1.90105	2.22136	1.10928	1.12015	0.764483	K4CX19,Uncharacterized protein	-	PF01417,NTH domain	IPR013809,ENTH domain;IPR036020,WW domain superfamily;IPR008942,ENTH/VHS;IPR001202,WW domain	ENOG410XSM0,-;KOG2056,Equilibrative nucleoside transporter protein	-	-
Solyc09g098510.2	69.1432	97.2438	115.104	35.456	44.2085	33.4438	K4CX21,Uncharacterized protein	-	PF04554,xtensin-like region	IPR006706,Extensin domain	-	GO:0005199,molecular_function,structural constituent of cell wall;GO:0009664,biological_process,plant-type cell wall organization	-

## Sheet: RPKM_of_ALL_Genes_with_Pvalue_w
Geneid	Chr	Start	End	Strand	Length	DW1	DW2	DW3	WT1	WT2	WT3	DW___WT_PValue	DW___WT_FDR	DW___WT_logFC	uniprotAc	Refseq	pfam	interpro	eggNOG	GO(GO_term,class,description)	KEGG(KO,pathway,description)
TAS14	2;2	47925819;47926512	47926293;47926954	-;-	918	5.22821	7.66151	6.65362	6.33752	132.243	2.1776	0.169885	0.555201	-2.83631	A0A0V0GF82,Putative ovule protein	-	-	-	-	-	-
Solyc03g095970.2	3;3	57690342;57690432	57690358;57691513	+;+	1099	0.649873	0.81266	0.887379	3.12196	3.85839	5.56082	5.45e-06	0.00602276	-2.39601	K4BJ19,Uncharacterized protein	XP_004235238.1,short-chain dehydrogenase reductase 3b-like	PF08659,KR domain;PF13561,noyl-(Acyl carrier protein) reductase;PF00106,short chain dehydrogenase	IPR036291,NAD(P)-binding domain superfamily;IPR002347,Short-chain dehydrogenase/reductase SDR	KOG0725,Reductases with broad range of substrate specificities;COG1028,Dehydrogenases with different specificities (related to short-chain alcohol dehydrogenases)	-	-
Solyc08g080430.1	8;8;8;8;8;8;8;8;8	63725782;63726101;63726706;63726968;63727296;63727470;63727645;63727881;63728095	63725981;63726422;63726855;63727219;63727385;63727548;63727751;63728008;63728197	+;+;+;+;+;+;+;+;+	1431	0.618883	1.0727	0.896714	3.12737	5.01469	4.01125	8.51e-06	0.00750005	-2.21567	K4CP43,Uncharacterized protein	XP_004246127.1,cytochrome P450 87A3	PF00067,Cytochrome P450	IPR036396,Cytochrome P450 superfamily;IPR002401,Cytochrome P450, E-class, group I;IPR001128,Cytochrome P450;IPR017972,Cytochrome P450, conserved site	KOG0157,Cytochrome P450 CYP4/CYP19/CYP26 subfamilies;COG2124,Cytochrome P450	GO:0016705,molecular_function,oxidoreductase activity, acting on paired donors, with incorporation or reduction of molecular oxygen;GO:0005506,molecular_function,iron ion binding;GO:0010268,biological_process,brassinosteroid homeostasis;GO:0046872,molecular_function,metal ion binding;GO:0004497,molecular_function,monooxygenase activity;GO:0020037,molecular_function,heme binding;GO:0016125,biologi…	-
Solyc05g018410.1	5;5;5;5;5;5;5	20741151;20741447;20742557;20743162;20745990;20746162;20746648	20741357;20741574;20742735;20743291;20746086;20746296;20746674	-;-;-;-;-;-;-	903	2.7208	2.41081	3.75154	11.9219	11.8875	14.9588	6.61e-07	0.00348776	-2.11486	K4BZ96,Uncharacterized protein	-	PF16113,noyl-CoA hydratase/isomerase	IPR032259,Enoyl-CoA hydratase/isomerase, HIBYL-CoA-H type;IPR029045,ClpP/crotonase-like domain superfamily	COG1024,Enoyl-CoA hydratase/carnithine racemase;KOG1684,Enoyl-CoA hydratase	GO:0016787,molecular_function,hydrolase activity;GO:0003860,molecular_function,3-hydroxyisobutyryl-CoA hydrolase activity	-
Solyc04g008100.1	4	1757824	1759152	-	1329	0.322443	0.924026	0.656564	1.98302	4.06083	2.01988	0.00135506	0.0617586	-2.06443	K4BNW6,RING-type E3 ubiquitin transferase	XP_004236923.1,U-box domain-containing protein 21-like	PF04564,U-box domain	IPR003613,U box domain;IPR011989,Armadillo-like helical;IPR016024,Armadillo-type fold;IPR013083,Zinc finger, RING/FYVE/PHD-type	ENOG410IIC2,-;ENOG410Y3P9,-	GO:0004842,molecular_function,ubiquitin-protein transferase activity;GO:0016740,molecular_function,transferase activity;GO:0016567,biological_process,protein ubiquitination	-
Solyc11g020330.1	11	10856316	10856888	+	573	0.598292	1.85091	0.895775	3.29766	4.03653	6.13018	0.000969763	0.0535657	-1.98881	K4D6Y5,Uncharacterized protein	NP_001234600.2,small heat shock protein precursor	PF00011,Hsp20/alpha crystallin family	IPR031107,Small heat shock protein HSP20;IPR008978,HSP20-like chaperone;IPR002068,Alpha crystallin/Hsp20 domain	KOG0710,Molecular chaperone (small heat-shock protein Hsp26/Hsp42);COG0071,Molecular chaperone (small heat shock protein)	GO:0009408,biological_process,response to heat;GO:0005783,cellular_component,endoplasmic reticulum	K13993,ko04141,Protein processing in endoplasmic reticulum
Solyc01g067130.2	1	75509339	75509807	-	469	0.304568	0.952146	1.31329	2.75662	2.65549	4.74947	0.00191033	0.0735006	-1.94822	K4AWW2,Uncharacterized protein	XP_019068761.1,nuclear transcription factor Y subunit B-5-like	PF00808,Histone-like transcription factor (CBF/NF-Y) and archaeal histone	IPR003958,Transcription factor CBF/NF-Y/archaeal histone domain;IPR009072,Histone-fold	KOG0869,CCAAT-binding factor, subunit A (HAP3);COG2036,Histones H3 and H4	GO:0005634,cellular_component,nucleus;GO:0046982,molecular_function,protein heterodimerization activity	K08065,ko04612,Antigen processing and presentation;K08065,ko05166,HTLV-I infection;K08065,ko05152,Tuberculosis
Solyc01g005850.1	1	575510	576400	+	891	0.38476	0.375889	0.835302	1.61844	2.46276	2.11538	0.000384358	0.0361919	-1.92707	K4ASF1,Uncharacterized protein	-	-	-	ENOG4111C6R,-;ENOG410JQM6,-	-	-
Solyc07g006480.2	7;7	1259248;1260461	1260268;1261525	-;-	2086	0.164344	0.401387	0.319877	1.10845	1.44995	0.79403	0.000480389	0.0401908	-1.90562	K4CBB9,Uncharacterized protein	-	PF07714,Protein tyrosine kinase	IPR001245,Serine-threonine/tyrosine-protein kinase, catalytic domain;IPR011009,Protein kinase-like domain superfamily;IPR032675,Leucine-rich repeat domain superfamily;IPR000719,Protein kinase domain	ENOG4111BZD,-;ENOG410JAKB,-	GO:0006468,biological_process,protein phosphorylation;GO:0016020,cellular_component,membrane;GO:0004672,molecular_function,protein kinase activity;GO:0016021,cellular_component,integral component of membrane;GO:0005524,molecular_function,ATP binding	-
Solyc08g005890.2	8;8	681340;682644	681966;683496	-;-	1480	0.38606	0.377159	0.381491	1.19273	1.28229	1.85239	4.84e-05	0.013991	-1.90155	K4CI78,Uncharacterized protein	XP_004244447.2,uncharacterized acetyltransferase At3g50280-like	PF02458,Transferase family	IPR023213,Chloramphenicol acetyltransferase-like domain superfamily;IPR003480,Transferase	ENOG410J2TZ,-;ENOG410YEZS,-	GO:0016747,molecular_function,transferase activity, transferring acyl groups other than amino-acyl groups	-
Solyc02g093070.2	2;2;2;2;2;2;2;2;2;2;2;2	54006222;54006443;54006607;54006749;54006884;54006992;54007254;54007399;54007863;54008010;54008318;54008616	54006350;54006532;54006687;54006795;54006903;54007157;54007312;54007466;54007926;54008128;54008433;54008699	-;-;-;-;-;-;-;-;-;-;-;-	1043	3.506	3.18434	3.49404	14.4456	11.0595	12.1569	2.5e-07	0.00230953	-1.88339	K4BDA3,Uncharacterized protein	XP_010315986.1,probable 2-oxoglutarate-dependent dioxygenase At3g49630	PF03171,2OG-Fe(II) oxygenase superfamily;PF14226,non-haem dioxygenase in morphine synthesis N-terminal	IPR005123,Oxoglutarate/iron-dependent dioxygenase;IPR027443,Isopenicillin N synthase-like;IPR026992,Non-haem dioxygenase N-terminal domain	KOG0143,Iron/ascorbate family oxidoreductases;COG3491,Isopenicillin N synthase and related dioxygenases	GO:0055114,biological_process,oxidation-reduction process;GO:0016491,molecular_function,oxidoreductase activity;GO:0009267,biological_process,cellular response to starvation;GO:0046872,molecular_function,metal ion binding	-
Solyc09g014610.2	9;9;9;9;9;9	6258472;6259092;6259219;6260402;6260946;6261251	6258999;6259123;6259989;6260815;6261116;6261286	-;-;-;-;-;-	1952	1.05375	1.18674	2.11675	5.17122	4.90672	5.88124	4.34e-05	0.0136111	-1.8618	K4CRT7,Uncharacterized protein	-	PF03595,Voltage-dependent anion channel	IPR030183,S-type anion channel;IPR038665,Voltage-dependent anion channel superfamily;IPR004695,Voltage-dependent anion channel	ENOG4111I0D,-;ENOG410IIDV,-	GO:0008308,molecular_function,voltage-gated anion channel activity;GO:0055085,biological_process,transmembrane transport;GO:0005623,cellular_component,cell;GO:0006873,biological_process,cellular ion homeostasis;GO:0015698,biological_process,inorganic anion transport;GO:0016020,cellular_component,membrane;GO:0016021,cellular_component,integral component of membrane	-
Solyc09g065660.2	9;9;9;9;9	63876345;63877191;63878117;63878274;63878416	63876833;63877936;63878181;63878317;63878476	+;+;+;+;+	1405	0.650669	2.10565	1.60742	3.59225	4.89643	7.19532	0.0044178	0.108274	-1.82562	K4CUJ2,Uncharacterized protein	-	PF00447,HSF-type DNA-binding	IPR000232,Heat shock factor (HSF)-type, DNA-binding;IPR027725,Heat shock transcription factor family;IPR036390,Winged helix DNA-binding domain superfamily;IPR036388,Winged helix-like DNA-binding domain superfamily	COG5169,Heat shock transcription factor;KOG0627,Heat shock transcription factor	GO:0006355,biological_process,regulation of transcription, DNA-templated;GO:0043565,molecular_function,sequence-specific DNA binding;GO:0003700,molecular_function,DNA binding transcription factor activity;GO:0003677,molecular_function,DNA binding;GO:0005634,cellular_component,nucleus	-
Solyc02g070530.2	2;2;2;2;2;2;2;2;2;2;2	40261306;40261667;40262228;40262506;40262625;40262812;40263141;40263542;40263694;40263948;40264238	40261589;40262129;40262413;40262538;40262723;40263051;40263458;40263599;40263855;40264166;40264437	-;-;-;-;-;-;-;-;-;-;-	2262	3.11954	4.42954	4.03907	8.41943	9.38618	21.1973	0.00658178	0.128883	-1.73379	K4B834,Uncharacterized protein	XP_004233118.1,potassium channel KAT1	PF00027,Cyclic nucleotide-binding domain;PF11834,KHA, dimerisation domain of potassium ion channel;PF00520,Ion transport protein	IPR014710,RmlC-like jelly roll fold;IPR021789,KHA domain;IPR000595,Cyclic nucleotide-binding domain;IPR018490,Cyclic nucleotide-binding-like;IPR005821,Ion transport domain;IPR003938,Potassium channel, voltage-dependent, EAG/ELK/ERG	ENOG410XPSE,-;KOG0498,K+-channel ERG and related proteins, contain PAS/PAC sensor domain	GO:0005216,molecular_function,ion channel activity;GO:0055085,biological_process,transmembrane transport;GO:0006811,biological_process,ion transport;GO:0005249,molecular_function,voltage-gated potassium channel activity;GO:0016020,cellular_component,membrane;GO:0071805,biological_process,potassium ion transmembrane transport;GO:0034220,biological_process,ion transmembrane transport;GO:0006813,bio…	-
Solyc06g005000.2	6;6;6	3688;4853;7663	4407;5604;7998	+;+;+	1808	0.237017	0.154368	0.340672	0.715075	0.705242	1.04248	0.000658314	0.0467543	-1.72646	K4C2Y5,Uncharacterized protein	XP_004240600.1,uncharacterized protein LOC101251588	PF01485,IBR domain, a half RING-finger domain;PF13456,Reverse transcriptase-like	IPR002867,IBR domain;IPR017907,Zinc finger, RING-type, conserved site;IPR001841,Zinc finger, RING-type;IPR031127,E3 ubiquitin ligase RBR family;IPR013083,Zinc finger, RING/FYVE/PHD-type;IPR036397,Ribonuclease H superfamily;IPR012337,Ribonuclease H-like superfamily	ENOG410ITV1,-;ENOG4111RK3,-	GO:0000209,biological_process,protein polyubiquitination;GO:0061630,molecular_function,ubiquitin protein ligase activity;GO:0031624,molecular_function,ubiquitin conjugating enzyme binding;GO:0016567,biological_process,protein ubiquitination;GO:0005737,cellular_component,cytoplasm;GO:0003676,molecular_function,nucleic acid binding;GO:0016740,molecular_function,transferase activity;GO:0046872,molec…	-
Solyc01g007560.2	1	1875492	1876368	-	877	0.521203	0.700131	0.907163	1.72933	1.89346	3.5168	0.000781306	0.0504064	-1.72085	A0A0U1ZJQ9,DNA-directed RNA polymerase subunit alpha	YP_009131827.1,-	PF03118,Bacterial RNA polymerase, alpha chain C terminal domain;PF01000,RNA polymerase Rpb3/RpoA insert domain;PF01193,RNA polymerase Rpb3/Rpb11 dimerisation domain	IPR011773,DNA-directed RNA polymerase, alpha subunit;IPR011262,DNA-directed RNA polymerase, insert domain;IPR036603,RNA polymerase, RBP11-like subunit;IPR036643,DNA-directed RNA polymerase, insert domain superfamily;IPR011260,RNA polymerase, alpha subunit, C-terminal;IPR011263,DNA-directed RNA polymerase, RpoA/D/Rpb3-type	-	GO:0046983,molecular_function,protein dimerization activity;GO:0003677,molecular_function,DNA binding;GO:0016779,molecular_function,nucleotidyltransferase activity;GO:0016740,molecular_function,transferase activity;GO:0009536,cellular_component,plastid;GO:0003899,molecular_function,DNA-directed 5'-3' RNA polymerase activity;GO:0006351,biological_process,transcription, DNA-templated;GO:0009507,cel…	-
Solyc11g020570.1	11;11	11538460;11538799	11538699;11538933	-;-	375	1.90456	3.20032	2.05312	7.75713	4.6654	9.59538	0.000768962	0.0501017	-1.61195	K4D709,Uncharacterized protein	-	-	-	-	-	-
Solyc04g078460.2	4;4;4;4	63184658;63185413;63185597;63185983	63185333;63185499;63185830;63186218	-;-;-;-	1233	4.86567	5.27411	5.34926	11.5542	11.4235	24.6898	0.00193649	0.0735559	-1.607	K4BUT1,Uncharacterized protein	NP_001333113.1,probable isoaspartyl peptidase/L-asparaginase 2	PF01112,Asparaginase	IPR029055,Nucleophile aminohydrolases, N-terminal;IPR000246,Peptidase T2, asparaginase 2	COG1446,Asparaginase;KOG1592,Asparaginase	GO:0016787,molecular_function,hydrolase activity;GO:0004067,molecular_function,asparaginase activity	-
Solyc06g005450.1	6	442434	443021	-	588	5.29585	2.23088	3.49169	9.17548	11.4477	11.8019	0.000381892	0.0361919	-1.55002	K4C327,Uncharacterized protein	-	PF10712,NAD-specific glutamate dehydrogenase	IPR019651,Glutamate dehydrogenase, NAD-specific	ENOG410XRCZ,-	-	-
Solyc08g062340.2	8	50913023	50913795	-	773	1.55223	3.68279	2.92164	7.462	10.0506	5.72631	0.00207252	0.0753436	-1.50094	K4CL22,Uncharacterized protein	NP_001234130.2,cytosolic class II small heat shock protein HCT2	PF00011,Hsp20/alpha crystallin family	IPR031107,Small heat shock protein HSP20;IPR008978,HSP20-like chaperone;IPR002068,Alpha crystallin/Hsp20 domain	KOG0710,Molecular chaperone (small heat-shock protein Hsp26/Hsp42);COG0071,Molecular chaperone (small heat shock protein)	-	K13993,ko04141,Protein processing in endoplasmic reticulum
Solyc11g066390.1	11;11;11;11;11;11;11;11	52162632;52164260;52164431;52164647;52164847;52164996;52165238;52167926	52162899;52164321;52164470;52164742;52164878;52165071;52165291;52167951	+;+;+;+;+;+;+;+	654	17.0799	14.8938	12.2434	50.6376	37.905	36.6359	2.73e-05	0.0122777	-1.49988	Q7XAV2,Superoxide dismutase [Cu-Zn]	NP_001234769.2,superoxide dismutase	PF00080,Copper/zinc superoxide dismutase (SODC)	IPR001424,Superoxide dismutase, copper/zinc binding domain;IPR018152,Superoxide dismutase, copper/zinc, binding site;IPR036423,Superoxide dismutase-like, copper/zinc binding domain superfamily;IPR024134,Superoxide dismutase (Cu/Zn) / superoxide dismutase copper chaperone	KOG0441,Cu2+/Zn2+ superoxide dismutase SOD1;COG2032,Cu/Zn superoxide dismutase	GO:0019430,biological_process,removal of superoxide radicals;GO:0006801,biological_process,superoxide metabolic process;GO:0004784,molecular_function,superoxide dismutase activity;GO:0046872,molecular_function,metal ion binding;GO:0098869,biological_process,cellular oxidant detoxification;GO:0016491,molecular_function,oxidoreductase activity;GO:0055114,biological_process,oxidation-reduction proce…	K04565,ko04146,Peroxisome;K04565,ko05014,Amyotrophic lateral sclerosis (ALS);K04565,ko05020,Prion diseases;K04565,ko04213,Longevity regulating pathway - multiple species;K04565,ko05016,Huntington's disease
Solyc08g005720.2	8;8;8;8;8;8;8;8;8;8;8;8;8;8	578243;578423;579111;579851;580770;582354;582578;582856;583572;584828;585004;585534;585774;586097	578294;578475;579399;580004;580939;582474;582675;583067;583681;584926;585219;585675;586013;586720	+;+;+;+;+;+;+;+;+;+;+;+;+;+	2580	1.91564	2.44481	2.09887	5.42544	5.53982	7.37187	3.1e-06	0.00462858	-1.49516	K4CI63,Uncharacterized protein	-	PF01397,Terpene synthase, N-terminal domain;PF03936,Terpene synthase family, metal binding domain	IPR005630,Terpene synthase, metal-binding domain;IPR008930,Terpenoid cyclases/protein prenyltransferase alpha-alpha toroid;IPR001906,Terpene synthase, N-terminal domain;IPR036965,Terpene synthase, N-terminal domain superfamily;IPR008949,Isoprenoid synthase domain superfamily	-	GO:0010333,molecular_function,terpene synthase activity;GO:0000287,molecular_function,magnesium ion binding;GO:0008152,biological_process,metabolic process;GO:0016829,molecular_function,lyase activity	-
ycf2-A	1;1	1883398;1883619	1883578;1890719	+;+	7282	0.164773	0.157141	0.222031	0.331183	0.362416	0.858848	0.00472336	0.111339	-1.49191	A0A223A702,Protein Ycf2	-	-	IPR003959,ATPase, AAA-type, core;IPR008543,Uncharacterised protein family Ycf2;IPR003593,AAA+ ATPase domain;IPR027417,P-loop containing nucleoside triphosphate hydrolase	-	GO:0009570,cellular_component,chloroplast stroma;GO:0009536,cellular_component,plastid;GO:0016020,cellular_component,membrane;GO:0009507,cellular_component,chloroplast;GO:0000166,molecular_function,nucleotide binding;GO:0005524,molecular_function,ATP binding;GO:0016021,cellular_component,integral component of membrane	-
Solyc11g056410.1	11;11	45395809;45397213	45395811;45397911	+;+	702	0.488349	0.79515	1.02363	1.70001	1.68963	3.21376	0.00313772	0.0926003	-1.49094	K4D8V2,Uncharacterized protein	-	PF00116,Cytochrome C oxidase subunit II, periplasmic domain	IPR034210,Cytochrome c oxidase subunit 2, C-terminal;IPR008972,Cupredoxin;IPR002429,Cytochrome c oxidase subunit II-like C-terminal;IPR001505,Copper centre Cu(A)	COG1622,Heme/copper-type cytochrome/quinol oxidases, subunit 2;KOG4767,Cytochrome c oxidase, subunit II, and related proteins	GO:0042773,biological_process,ATP synthesis coupled electron transport;GO:0005751,cellular_component,mitochondrial respiratory chain complex IV;GO:0004129,molecular_function,cytochrome-c oxidase activity;GO:0046872,molecular_function,metal ion binding;GO:1902600,biological_process,proton transmembrane transport;GO:0016020,cellular_component,membrane;GO:0005507,molecular_function,copper ion bindin…	-
Solyc08g006210.1	8;8;8;8;8;8;8;8	907768;908688;909241;909547;910682;910845;911055;911456	907833;909006;909374;909775;910756;910957;911286;911493	+;+;+;+;+;+;+;+	1206	0.663281	0.462849	0.808648	1.85542	1.32775	2.22589	0.000674381	0.0469126	-1.47173	K4CIB0,Uncharacterized protein	-	PF02362,B3 DNA binding domain	IPR015300,DNA-binding pseudobarrel domain superfamily;IPR003340,B3 DNA binding domain	ENOG410Z6HB,-;ENOG410JDAR,-	GO:0006355,biological_process,regulation of transcription, DNA-templated;GO:0003677,molecular_function,DNA binding;GO:0005634,cellular_component,nucleus;GO:0006351,biological_process,transcription, DNA-templated	-
Solyc01g007570.2	1;1	1875699;1876881	1876764;1877380	-;-	1566	0.948633	1.10498	1.2455	2.12745	2.44268	4.6502	0.000938204	0.0526077	-1.46463	K4ASV9,Ribosomal protein	-	PF00444,Ribosomal protein L36;PF00411,Ribosomal protein S11	IPR018102,Ribosomal S11, conserved site;IPR036967,Ribosomal protein S11 superfamily;IPR001971,Ribosomal protein S11;IPR000473,Ribosomal protein L36;IPR019981,Ribosomal protein S11, bacterial-type;IPR035977,Ribosomal protein L36 superfamily	KOG0408,Mitochondrial/chloroplast ribosomal protein S11;COG0100,Ribosomal protein S11	GO:0030529,,;GO:0005840,cellular_component,ribosome;GO:0006412,biological_process,translation;GO:0003735,molecular_function,structural constituent of ribosome;GO:0005622,cellular_component,intracellular	-
Solyc07g023990.1	7;7;7;7;7;7;7	23736737;23737349;23737723;23737911;23738102;23738307;23738558	23737273;23737488;23737860;23738025;23738212;23738405;23738668	-;-;-;-;-;-;-	1251	1.89543	1.85173	1.66169	5.16729	4.97772	4.67972	3.25e-06	0.00462858	-1.44971	K4CD51,Uncharacterized protein	-	PF12796,Ankyrin repeats (3 copies);PF00004,ATPase family associated with various cellular activities (AAA)	IPR027417,P-loop containing nucleoside triphosphate hydrolase;IPR002110,Ankyrin repeat;IPR003959,ATPase, AAA-type, core;IPR000641,CbxX/CfqX;IPR036770,Ankyrin repeat-containing domain superfamily;IPR020683,Ankyrin repeat-containing domain	COG0464,ATPases of the AAA+ class;KOG0730,AAA+-type ATPase;KOG4177,Ankyrin	GO:0005524,molecular_function,ATP binding;GO:0005622,cellular_component,intracellular	-
Solyc09g091510.2	9;9	70775197;70776179	70775472;70777348	+;+	1446	1.16566	1.04227	1.34887	2.0117	3.93732	3.5549	0.000362646	0.0355378	-1.40136	K4CWH7,Uncharacterized protein	NP_001234033.2,chalcone synthase 1	PF00195,Chalcone and stilbene synthases, N-terminal domain;PF02797,Chalcone and stilbene synthases, C-terminal domain	IPR012328,Chalcone/stilbene synthase, C-terminal;IPR001099,Chalcone/stilbene synthase, N-terminal;IPR016039,Thiolase-like;IPR011141,Polyketide synthase, type III;IPR018088,Chalcone/stilbene synthase, active site	ENOG410IKG2,-;COG3424,Predicted naringenin-chalcone synthase	GO:0016747,molecular_function,transferase activity, transferring acyl groups other than amino-acyl groups;GO:0008152,biological_process,metabolic process;GO:0003824,molecular_function,catalytic activity;GO:0016740,molecular_function,transferase activity;GO:0009058,biological_process,biosynthetic process;GO:0016746,molecular_function,transferase activity, transferring acyl groups	K00660,ko00941,Flavonoid biosynthesis;K00660,ko04712,Circadian rhythm - plant
Solyc07g008070.1	7	2775644	2776756	-	1113	0.308016	0.275838	0.507284	1.02756	0.959126	0.923699	0.0019282	0.0735559	-1.39707	K4CBS6,Uncharacterized protein	XP_004242771.1,uncharacterized protein LOC101245073	PF00168,C2 domain	IPR000008,C2 domain;IPR035892,C2 domain superfamily	ENOG410IYCP,-;ENOG410Z4Q6,-	-	-
Solyc09g015860.1	9	11298987	11299502	+	516	1.93778	4.00257	2.28787	5.83018	6.55124	9.46388	0.00132057	0.0610008	-1.39395	K4CS54,Uncharacterized protein	-	PF00252,Ribosomal protein L16p/L10e	IPR000114,Ribosomal protein L16;IPR036920,Ribosomal protein L10e/L16 superfamily;IPR016180,Ribosomal protein L10e/L16;IPR020798,Ribosomal protein L16, conserved site	KOG3422,Mitochondrial ribosomal protein L16;COG0197,Ribosomal protein L16/L10E	GO:0019843,molecular_function,rRNA binding;GO:0003735,molecular_function,structural constituent of ribosome;GO:0005840,cellular_component,ribosome;GO:0032543,biological_process,mitochondrial translation;GO:0005622,cellular_component,intracellular;GO:0005762,cellular_component,mitochondrial large ribosomal subunit;GO:0006412,biological_process,translation;GO:0030529,,	-
Solyc04g077270.2	4;4;4;4;4;4	62242929;62243547;62243773;62244115;62244417;62244784	62243474;62243697;62244010;62244325;62244655;62246114	-;-;-;-;-;-	2716	0.715263	0.801533	0.963815	1.61113	2.42377	2.47093	6.81e-05	0.016163	-1.37671	K4BUG4,Serine/threonine-protein kinase	XP_010320274.1,G-type lectin S-receptor-like serine/threonine-protein kinase At4g27290	PF11883,omain of unknown function (DUF3403);PF00954,S-locus glycoprotein domain;PF08276,PAN-like domain;PF01453,-mannose binding lectin;PF07714,Protein tyrosine kinase	IPR001480,Bulb-type lectin domain;IPR001245,Serine-threonine/tyrosine-protein kinase, catalytic domain;IPR003609,PAN/Apple domain;IPR011009,Protein kinase-like domain superfamily;IPR000858,S-locus glycoprotein domain;IPR008271,Serine/threonine-protein kinase, active site;IPR036426,Bulb-type lectin domain superfamily;IPR024171,S-receptor-like serine/threonine-protein kinase;IPR021820,S-locus recep…	COG0515,Serine/threonine protein kinase	GO:0016301,molecular_function,kinase activity;GO:0016740,molecular_function,transferase activity;GO:0016310,biological_process,phosphorylation;GO:0048544,biological_process,recognition of pollen;GO:0005886,cellular_component,plasma membrane;GO:0004674,molecular_function,protein serine/threonine kinase activity;GO:0016020,cellular_component,membrane;GO:0006468,biological_process,protein phosphoryl…	-
Solyc03g113980.2	3;3;3;3;3;3;3	64037111;64037334;64038177;64038336;64039044;64039454;64039755	64037196;64037418;64038226;64038826;64039198;64039648;64040407	+;+;+;+;+;+;+	1715	0.766267	1.75758	1.21212	2.91393	3.09498	3.66338	0.000735249	0.0493264	-1.3602	K4BKQ0,Uncharacterized protein	-	PF07887,Calmodulin binding protein-like	IPR012416,CALMODULIN-BINDING PROTEIN60	-	GO:0006950,biological_process,response to stress;GO:0005516,molecular_function,calmodulin binding	-
Solyc03g098300.1	3	60643404	60644570	+	1167	0.783368	0.645728	0.48381	1.04393	2.18522	1.63956	0.00295636	0.0893713	-1.3327	K4BJP5,Uncharacterized protein	XP_004235389.1,ornithine decarboxylase-like	PF02784,Pyridoxal-dependent decarboxylase, pyridoxal binding domain;PF00278,Pyridoxal-dependent decarboxylase, C-terminal sheet domain	IPR002433,Ornithine decarboxylase;IPR022653,Orn/DAP/Arg decarboxylase 2, pyridoxal-phosphate binding site;IPR009006,Alanine racemase/group IV decarboxylase, C-terminal;IPR000183,Ornithine/DAP/Arg decarboxylase;IPR022644,Orn/DAP/Arg decarboxylase 2, N-terminal;IPR029066,PLP-binding barrel;IPR022643,Orn/DAP/Arg decarboxylase 2, C-terminal	KOG0622,Ornithine decarboxylase;COG0019,Diaminopimelate decarboxylase	GO:0006596,biological_process,polyamine biosynthetic process;GO:0005737,cellular_component,cytoplasm;GO:0004586,molecular_function,ornithine decarboxylase activity;GO:0003824,molecular_function,catalytic activity;GO:0033387,biological_process,putrescine biosynthetic process from ornithine	K01581,ko00330,Arginine and proline metabolism;K01581,ko00480,Glutathione metabolism
Solyc04g009440.2	4;4;4;4	2856469;2857163;2857748;2858623	2856797;2857437;2858446;2858639	+;+;+;+	1320	3.33298	5.85683	2.83859	7.06324	16.1519	7.29086	0.0297793	0.265432	-1.33136	M9TNM6,NAC domain protein	-	PF02365,No apical meristem (NAM) protein	IPR003441,NAC domain;IPR036093,NAC domain superfamily	-	GO:0006355,biological_process,regulation of transcription, DNA-templated;GO:0003677,molecular_function,DNA binding;GO:0005634,cellular_component,nucleus;GO:0006351,biological_process,transcription, DNA-templated	-
Solyc04g025650.2	4;4;4;4;4;4	21358605;21361154;21361671;21361824;21362092;21362431	21358731;21361300;21361721;21361995;21362317;21363095	+;+;+;+;+;+	1388	31.2236	47.8367	36.6654	100.937	109.938	79.1715	0.000356478	0.0354877	-1.32041	K4BR09,Uncharacterized protein	XP_004237255.1,uncharacterized protein LOC101260928	PF13450,NAD(P)-binding Rossmann-like domain;PF00890,AD binding domain;PF01266,AD dependent oxidoreductase;PF01494,AD binding domain	IPR036188,FAD/NAD(P)-binding domain superfamily;IPR002938,FAD-binding domain	ENOG410ZJWB,-;ENOG410IRTE,-	GO:0055114,biological_process,oxidation-reduction process;GO:0044550,biological_process,secondary metabolite biosynthetic process;GO:0071949,molecular_function,FAD binding;GO:0004497,molecular_function,monooxygenase activity	-
Solyc01g090310.2	1	83975321	83976020	+	700	0.0816241	2.55175	0.219977	1.66935	3.13474	2.40701	0.241682	0.631205	-1.32027	K4AYX2,Uncharacterized protein	XP_010325364.1,ethylene-responsive transcription factor 13-like	PF00847,AP2 domain	IPR036955,AP2/ERF domain superfamily;IPR001471,AP2/ERF domain;IPR016177,DNA-binding domain superfamily	ENOG410JDNZ,-;ENOG41116MA,-	GO:0006355,biological_process,regulation of transcription, DNA-templated;GO:0003700,molecular_function,DNA binding transcription factor activity;GO:0003677,molecular_function,DNA binding;GO:0006351,biological_process,transcription, DNA-templated;GO:0005634,cellular_component,nucleus	-
Solyc06g062920.2	6;6;6;6;6	39716883;39717504;39717737;39717959;39718196	39717408;39717639;39717873;39718082;39719077	+;+;+;+;+	1805	2.54821	6.04583	4.37922	9.1599	10.0541	13.1793	0.00508323	0.115177	-1.30764	Q94FU1,Auxin-regulated dual specificity cytosolic kinase	NP_001234561.1,auxin-regulated dual specificity cytosolic kinase	PF07714,Protein tyrosine kinase	IPR001245,Serine-threonine/tyrosine-protein kinase, catalytic domain;IPR011009,Protein kinase-like domain superfamily;IPR008271,Serine/threonine-protein kinase, active site;IPR000719,Protein kinase domain	COG0515,Serine/threonine protein kinase;KOG1187,Serine/threonine protein kinase	GO:0016301,molecular_function,kinase activity;GO:0004675,molecular_function,transmembrane receptor protein serine/threonine kinase activity;GO:0005524,molecular_function,ATP binding;GO:0007166,biological_process,cell surface receptor signaling pathway;GO:0005886,cellular_component,plasma membrane;GO:0004672,molecular_function,protein kinase activity;GO:0006468,biological_process,protein phosphory…	-
LAT56	3;3;3	26603230;26604096;26604488	26604024;26604396;26604964	+;+;+	1573	0.835441	0.461319	0.58735	1.13802	1.4704	2.06966	0.00190016	0.0735006	-1.29863	M1A3P9,Pectate lyase	XP_006361836.1,probable pectate lyase P56	PF00544,Pectate lyase	IPR011050,Pectin lyase fold/virulence factor;IPR002022,Pectate lyase;IPR012334,Pectin lyase fold;IPR018082,AmbAllergen	COG3866,Pectate lyase;ENOG410IGKF,-	GO:0030570,molecular_function,pectate lyase activity;GO:0045490,biological_process,pectin catabolic process;GO:0046872,molecular_function,metal ion binding;GO:0016829,molecular_function,lyase activity	K01728,ko00040,Pentose and glucuronate interconversions;K01728,ko02024,Quorum sensing
Solyc04g054690.2	4;4;4;4;4	53051129;53052367;53052636;53052937;53053121	53052212;53052546;53052848;53053029;53053573	-;-;-;-;-	2023	2.07591	4.0147	4.02149	7.5952	9.07325	8.21581	0.000853952	0.0511377	-1.28999	K4BSL7,Uncharacterized protein	NP_001234829.2,ascorbate oxidase precursor	PF00394,Multicopper oxidase;PF07731,Multicopper oxidase;PF07732,Multicopper oxidase	IPR001117,Multicopper oxidase, type 1;IPR008972,Cupredoxin;IPR011707,Multicopper oxidase, type 3;IPR017760,L-ascorbate oxidase, plants;IPR002355,Multicopper oxidase, copper-binding site;IPR011706,Multicopper oxidase, type 2;IPR034267,Ascorbate oxidase, third cupredoxin domain;IPR033138,Multicopper oxidases, conserved site	KOG1263,Multicopper oxidases;COG2132,Putative multicopper oxidases	GO:0016722,molecular_function,oxidoreductase activity, oxidizing metal ions;GO:0046872,molecular_function,metal ion binding;GO:0016491,molecular_function,oxidoreductase activity;GO:0005576,cellular_component,extracellular region;GO:0005507,molecular_function,copper ion binding;GO:0016020,cellular_component,membrane;GO:0055114,biological_process,oxidation-reduction process;GO:0016021,cellular_comp…	-
Solyc03g116890.2	3;3;3;3;3	66139861;66141092;66141520;66141988;66142129	66140583;66141208;66141888;66142050;66142290	-;-;-;-;-	1434	7.70989	19.424	11.1855	24.4118	40.137	29.8521	0.0208174	0.224536	-1.28894	K4BLJ1,Uncharacterized protein	NP_001303844.1,probable WRKY transcription factor 40	PF03106,WRKY DNA -binding domain	IPR036576,WRKY domain superfamily;IPR003657,WRKY domain	ENOG410YHES,-;ENOG410IXIT,-	GO:0003677,molecular_function,DNA binding;GO:0043565,molecular_function,sequence-specific DNA binding;GO:0003700,molecular_function,DNA binding transcription factor activity;GO:0006355,biological_process,regulation of transcription, DNA-templated;GO:0006351,biological_process,transcription, DNA-templated;GO:0005634,cellular_component,nucleus	-
Solyc06g050340.2	6;6;6;6;6	32957612;32958006;32960232;32960801;32961018	32957911;32958365;32960267;32960919;32961166	-;-;-;-;-	964	2.4301	2.1135	1.89019	4.97768	5.22926	5.45084	1.97e-05	0.011047	-1.27644	K4C5H9,Uncharacterized protein	-	-	-	-	-	-
Solyc05g050210.2	5;5;5;5;5	60251542;60251975;60252992;60253240;60255543	60251896;60252245;60253149;60253449;60255844	-;-;-;-;-	1296	1.69735	2.06739	1.50498	4.04785	4.85064	3.85617	5.76e-05	0.0154544	-1.26815	K4C153,Uncharacterized protein	XP_004240088.1,GDSL esterase/lipase At4g01130-like isoform X1	PF00657,SL-like Lipase/Acylhydrolase	IPR001087,GDSL lipase/esterase;IPR036514,SGNH hydrolase superfamily;IPR035669,GDSL lipase/esterase-like, plant	ENOG410Y9BR,-;ENOG410IK7N,-	GO:0016788,molecular_function,hydrolase activity, acting on ester bonds	-
Solyc03g122340.2	3;3;3;3;3;3;3;3	70218660;70219220;70220122;70220450;70220905;70221214;70221627;70222111	70219135;70219500;70220362;70220776;70221098;70221515;70221890;70223113	+;+;+;+;+;+;+;+	3088	40.6508	54.6265	39.3104	114.16	98.2351	108.007	2.53e-05	0.0119951	-1.24437	K4BN32,Lipoxygenase	NP_001307221.1,linoleate 13S-lipoxygenase 3-1, chloroplastic	PF00305,Lipoxygenase;PF01477,PLAT/LH2 domain	IPR027433,Lipoxygenase, domain 3;IPR020834,Lipoxygenase, conserved site;IPR036392,PLAT/LH2 domain superfamily;IPR001024,PLAT/LH2 domain;IPR036226,Lipoxigenase, C-terminal domain superfamily;IPR020833,Lipoxygenase, iron binding site;IPR013819,Lipoxygenase, C-terminal;IPR001246,Lipoxygenase, plant;IPR000907,Lipoxygenase	ENOG410YN4N,-;ENOG410IEKP,-	GO:0051213,molecular_function,dioxygenase activity;GO:0006633,biological_process,fatty acid biosynthetic process;GO:0046872,molecular_function,metal ion binding;GO:0016491,molecular_function,oxidoreductase activity;GO:0055114,biological_process,oxidation-reduction process;GO:0016702,molecular_function,oxidoreductase activity, acting on single donors with incorporation of molecular oxygen, incorpo…	K00454,ko00592,alpha-Linolenic acid metabolism;K00454,ko00591,Linoleic acid metabolism
Solyc02g036320.1	2	30497913	30498104	+	192	3.57105	3.198	3.20799	6.47463	7.56769	9.66797	0.00114077	0.0576744	-1.23433	K4B5S5,Uncharacterized protein	-	PF00223,Photosystem I psaA/psaB protein	IPR036408,Photosystem I PsaA/PsaB superfamily;IPR001280,Photosystem I PsaA/PsaB	-	GO:0016020,cellular_component,membrane;GO:0009579,cellular_component,thylakoid;GO:0016021,cellular_component,integral component of membrane;GO:0009522,cellular_component,photosystem I;GO:0015979,biological_process,photosynthesis	-
Solyc09g015850.2	9;9;9;9	11297362;11297669;11298476;11298832	11297378;11298416;11298772;11299295	+;+;+;+	1526	1.02966	1.79237	1.44633	2.99785	2.91477	4.17324	0.000457729	0.0392121	-1.22836	K4CS53,Uncharacterized protein	-	-	-	COG0092,Ribosomal protein S3;ENOG410IHD2,-	-	-
rps8	1	1876603	1878202	-	1600	0.928474	1.20361	1.41152	2.15994	2.05718	4.17656	0.00280828	0.0870426	-1.22758	A0A0U1ZJL5,30S ribosomal protein S8, chloroplastic	YP_009131747.1,-	PF00410,Ribosomal protein S8	IPR035987,Ribosomal protein S8 superfamily;IPR000630,Ribosomal protein S8	-	GO:0019843,molecular_function,rRNA binding;GO:0003735,molecular_function,structural constituent of ribosome;GO:0003723,molecular_function,RNA binding;GO:0005840,cellular_component,ribosome;GO:0009536,cellular_component,plastid;GO:0009507,cellular_component,chloroplast;GO:0006412,biological_process,translation;GO:0030529,,	-
Solyc06g062430.2	6;6;6;6;6;6;6;6;6;6;6	39376731;39376907;39377092;39377293;39377492;39377719;39378609;39378900;39379506;39379711;39380077	39376757;39376988;39377170;39377362;39377614;39377831;39378813;39378981;39379611;39379772;39380151	-;-;-;-;-;-;-;-;-;-;-	1024	0.781168	1.14474	0.776936	0.679837	3.21434	2.50995	0.0503814	0.335305	-1.21727	K4C6X4,Uncharacterized protein	XP_010322859.1,inositol oxygenase 1	PF05153,Myo-inositol oxygenase	IPR007828,Inositol oxygenase	ENOG410XQ4J,-;KOG1573,Aldehyde reductase	GO:0005737,cellular_component,cytoplasm;GO:0055114,biological_process,oxidation-reduction process;GO:0019310,biological_process,inositol catabolic process;GO:0050113,molecular_function,inositol oxygenase activity;GO:0005506,molecular_function,iron ion binding	K00469,ko00562,Inositol phosphate metabolism;K00469,ko00053,Ascorbate and aldarate metabolism
Solyc03g120870.2	3;3;3	69105758;69106290;69107157	69106193;69106425;69107462	-;-;-	878	0.585686	0.508607	0.40922	1.44418	0.540373	1.49619	0.019356	0.218956	-1.21285	K4BMN6,CASP-like protein	XP_004235654.1,CASP-like protein 3A1	PF04535,omain of unknown function (DUF588)	IPR006459,Casparian strip membrane protein;IPR006702,Domain of unknown function DUF588	ENOG410IWIN,-;ENOG410YCCR,-	GO:0051536,molecular_function,iron-sulfur cluster binding;GO:0005886,cellular_component,plasma membrane;GO:0016021,cellular_component,integral component of membrane;GO:0003954,molecular_function,NADH dehydrogenase activity;GO:0016020,cellular_component,membrane	-
Solyc02g087800.2	2;2;2;2;2	50084174;50084606;50085237;50085467;50085873	50084514;50084655;50085360;50085574;50086659	+;+;+;+;+	1410	1.09411	0.851149	0.946472	2.1336	1.87171	2.71399	0.000281306	0.0322344	-1.20807	K4BBT6,Aldose 1-epimerase	XP_004232229.1,aldose 1-epimerase-like	PF01263,Aldose 1-epimerase	IPR008183,Aldose 1-/Glucose-6-phosphate 1-epimerase;IPR014718,Glycoside hydrolase-type carbohydrate-binding;IPR011013,Galactose mutarotase-like domain superfamily;IPR015443,Aldose 1-epimerase	COG2017,Galactose mutarotase and related enzymes;KOG1604,Predicted mutarotase	GO:0005975,biological_process,carbohydrate metabolic process;GO:0033499,biological_process,galactose catabolic process via UDP-galactose;GO:0004034,molecular_function,aldose 1-epimerase activity;GO:0003824,molecular_function,catalytic activity;GO:0006006,biological_process,glucose metabolic process;GO:0030246,molecular_function,carbohydrate binding;GO:0019318,biological_process,hexose metabolic p…	K01785,ko00010,Glycolysis / Gluconeogenesis;K01785,ko00052,Galactose metabolism
Solyc02g081340.2	2;2;2	45341113;45341362;45341709	45341259;45341410;45342471	+;+;+	959	10.3073	10.4189	14.9862	16.0998	27.303	39.3971	0.0126805	0.178298	-1.19832	K4BA04,Uncharacterized protein	XP_004232669.1,glutathione S-transferase F11	PF00043,lutathione S-transferase, C-terminal domain;PF02798,lutathione S-transferase, N-terminal domain	IPR036249,Thioredoxin-like superfamily;IPR036282,Glutathione S-transferase, C-terminal domain superfamily;IPR010987,Glutathione S-transferase, C-terminal-like;IPR034347,Glutathione S-transferases Phi, C-terminal;IPR004045,Glutathione S-transferase, N-terminal;IPR004046,Glutathione S-transferase, C-terminal	ENOG410INUN,-;ENOG4111Q0I,-	GO:0005737,cellular_component,cytoplasm;GO:0006749,biological_process,glutathione metabolic process;GO:0004364,molecular_function,glutathione transferase activity	K00799,ko00982,Drug metabolism - cytochrome P450;K00799,ko01524,Platinum drug resistance;K00799,ko05204,Chemical carcinogenesis;K00799,ko00980,Metabolism of xenobiotics by cytochrome P450;K00799,ko00480,Glutathione metabolism
Solyc02g078400.2	2;2;2;2;2;2;2;2;2;2;2;2;2;2;2;2;2	43092002;43092365;43092789;43093116;43093855;43094059;43094574;43095009;43095324;43095671;43095829;43096136;43096452;43097848;43098072;43098951;43099182	43092267;43092513;43092887;43093226;43093965;43094214;43094700;43095157;43095383;43095756;43095865;43096212;43096525;43097968;43098165;43099098;43099367	-;-;-;-;-;-;-;-;-;-;-;-;-;-;-;-;-	2051	3.31511	3.06178	3.12822	5.86714	5.59517	10.4428	0.00100002	0.0547583	-1.1925	K4B964,Uncharacterized protein	XP_004232860.1,allantoinase	PF01979,Amidohydrolase family	IPR006680,Amidohydrolase-related;IPR017593,Allantoinase;IPR032466,Metal-dependent hydrolase;IPR011059,Metal-dependent hydrolase, composite domain superfamily	KOG2584,Dihydroorotase and related enzymes;COG0044,Dihydroorotase and related cyclic amidohydrolases	GO:0016787,molecular_function,hydrolase activity;GO:0006995,biological_process,cellular response to nitrogen starvation;GO:0005737,cellular_component,cytoplasm;GO:0016810,molecular_function,hydrolase activity, acting on carbon-nitrogen (but not peptide) bonds;GO:0000256,biological_process,allantoin catabolic process;GO:0005783,cellular_component,endoplasmic reticulum;GO:0050897,molecular_function…	K01466,ko00230,Purine metabolism
Solyc03g112030.1	3	62574079	62575581	-	1503	2.83213	2.74827	2.57835	4.68138	5.18878	8.89221	0.000753127	0.0497862	-1.18813	K4BK57,Uncharacterized protein	XP_019068571.1,cytochrome P450 71A6-like	PF00067,Cytochrome P450	IPR036396,Cytochrome P450 superfamily;IPR002401,Cytochrome P450, E-class, group I;IPR001128,Cytochrome P450;IPR017972,Cytochrome P450, conserved site	COG2124,Cytochrome P450;KOG0156,Cytochrome P450 CYP2 subfamily	GO:0016709,molecular_function,oxidoreductase activity, acting on paired donors, with incorporation or reduction of molecular oxygen, NAD(P)H as one donor, and incorporation of one atom of oxygen;GO:0044550,biological_process,secondary metabolite biosynthetic process;GO:0016705,molecular_function,oxidoreductase activity, acting on paired donors, with incorporation or reduction of molecular oxygen;…	K07408,ko00380,Tryptophan metabolism;K07408,ko04913,Ovarian steroidogenesis;K07408,ko00830,Retinol metabolism;K07408,ko05204,Chemical carcinogenesis;K07408,ko00980,Metabolism of xenobiotics by cytochrome P450;K07408,ko00140,Steroid hormone biosynthesis
Solyc10g083890.1	10;10;10;10;10;10;10	63608951;63609842;63609994;63610291;63610506;63611391;63611945	63609031;63609895;63610161;63610399;63610612;63611602;63612023	-;-;-;-;-;-;-	810	0.846472	1.10261	1.86935	2.42487	3.00191	3.34936	0.00326905	0.0937892	-1.18209	K4D3H5,Uncharacterized protein	XP_004249474.1,alpha carbonic anhydrase 7-like	PF00194,ukaryotic-type carbonic anhydrase	IPR023561,Carbonic anhydrase, alpha-class;IPR036398,Alpha carbonic anhydrase superfamily;IPR018338,Carbonic anhydrase, alpha-class, conserved site;IPR001148,Alpha carbonic anhydrase	COG3338,Carbonic anhydrase;KOG0382,Carbonic anhydrase	GO:0046872,molecular_function,metal ion binding;GO:0006730,biological_process,one-carbon metabolic process;GO:0004089,molecular_function,carbonate dehydratase activity;GO:0008270,molecular_function,zinc ion binding	K01674,ko00910,Nitrogen metabolism
Solyc05g040040.1	5	48950605	48951063	+	459	0.99585	1.33772	1.00643	0.975004	2.45493	4.23077	0.0430872	0.315018	-1.16609	K4C084,Uncharacterized protein	XP_004240336.1,F-box protein SNE-like	PF12937,-box-like	IPR036047,F-box-like domain superfamily;IPR001810,F-box domain	ENOG410YVBR,-;ENOG410IZ9E,-	GO:0043161,biological_process,proteasome-mediated ubiquitin-dependent protein catabolic process;GO:0000151,cellular_component,ubiquitin ligase complex	-
Solyc04g050620.2	4;4	47690855;47691697	47691601;47692672	-;-	1723	1.49226	1.32827	1.74271	3.69404	3.18387	3.38118	3.4e-05	0.0124071	-1.1638	K4BS30,Uncharacterized protein	XP_004237505.1,cytochrome P450 CYP736A12-like	PF00067,Cytochrome P450	IPR036396,Cytochrome P450 superfamily;IPR002401,Cytochrome P450, E-class, group I;IPR001128,Cytochrome P450;IPR017972,Cytochrome P450, conserved site	COG2124,Cytochrome P450;KOG0156,Cytochrome P450 CYP2 subfamily	GO:0016709,molecular_function,oxidoreductase activity, acting on paired donors, with incorporation or reduction of molecular oxygen, NAD(P)H as one donor, and incorporation of one atom of oxygen;GO:0044550,biological_process,secondary metabolite biosynthetic process;GO:0016705,molecular_function,oxidoreductase activity, acting on paired donors, with incorporation or reduction of molecular oxygen;…	-
Solyc08g078330.2	8;8;8;8;8;8;8;8;8;8;8	62142146;62142304;62143104;62143349;62143555;62143916;62144169;62144419;62144618;62144786;62144979	62142214;62142496;62143184;62143400;62143676;62143965;62144227;62144521;62144697;62144842;62145205	+;+;+;+;+;+;+;+;+;+;+	1093	0.418202	0.740516	0.704408	1.18285	1.57353	1.46316	0.00311283	0.0926003	-1.1613	K4CNJ2,Uncharacterized protein	-	PF03171,2OG-Fe(II) oxygenase superfamily;PF14226,non-haem dioxygenase in morphine synthesis N-terminal	IPR005123,Oxoglutarate/iron-dependent dioxygenase;IPR027443,Isopenicillin N synthase-like;IPR026992,Non-haem dioxygenase N-terminal domain	KOG0143,Iron/ascorbate family oxidoreductases;COG3491,Isopenicillin N synthase and related dioxygenases	GO:0055114,biological_process,oxidation-reduction process;GO:0016491,molecular_function,oxidoreductase activity;GO:0046872,molecular_function,metal ion binding	-
Solyc12g097000.1	12;12	65684714;65685082	65684822;65685560	-;-	588	1.40899	1.89862	2.70606	3.5518	4.8413	5.09959	0.00213299	0.0758693	-1.14841	K4DHH3,Uncharacterized protein	XP_004253017.1,TMV resistance protein N-like	PF01582,TIR domain	IPR035897,Toll/interleukin-1 receptor homology (TIR) domain superfamily;IPR000157,Toll/interleukin-1 receptor homology (TIR) domain	ENOG4112BMQ,-;ENOG410JFA6,-	GO:0007165,biological_process,signal transduction	-
rpl14	1	1877388	1878459	-	1072	0.932738	1.19762	1.38853	2.18012	1.9363	3.75619	0.0032876	0.0937892	-1.14597	A0A0C5CZU1,50S ribosomal protein L14, chloroplastic	YP_009128216.1,-	PF00238,Ribosomal protein L14p/L23e	IPR019972,Ribosomal protein L14P, conserved site;IPR005745,Ribosomal protein L14P, bacterial-type;IPR036853,Ribosomal protein L14 superfamily;IPR000218,Ribosomal protein L14P	-	GO:0019843,molecular_function,rRNA binding;GO:0009536,cellular_component,plastid;GO:0003723,molecular_function,RNA binding;GO:0005840,cellular_component,ribosome;GO:0003735,molecular_function,structural constituent of ribosome;GO:0009507,cellular_component,chloroplast;GO:0015934,cellular_component,large ribosomal subunit;GO:0006412,biological_process,translation;GO:0030529,,	-
Solyc02g090970.1	2	52424627	52425709	+	1083	0.211032	1.28854	0.284365	0.275486	2.82018	0.896548	0.31273	0.692942	-1.12898	K4BCP6,Uncharacterized protein	XP_004232023.1,mitogen-activated protein kinase kinase kinase NPK1-like	PF00069,Protein kinase domain	IPR011009,Protein kinase-like domain superfamily;IPR017441,Protein kinase, ATP binding site;IPR008271,Serine/threonine-protein kinase, active site;IPR000719,Protein kinase domain	KOG0198,MEKK and related serine/threonine protein kinases;ENOG410XQGS,-	GO:0007346,biological_process,regulation of mitotic cell cycle;GO:0031098,biological_process,stress-activated protein kinase signaling cascade;GO:0023014,biological_process,signal transduction by protein phosphorylation;GO:0042981,biological_process,regulation of apoptotic process;GO:0032147,biological_process,activation of protein kinase activity;GO:0005737,cellular_component,cytoplasm;GO:000467…	-
Solyc04g049920.2	4;4;4;4;4;4	44798202;44798469;44798963;44799509;44799629;44800661	44798372;44798628;44799086;44799551;44799836;44800847	+;+;+;+;+;+	893	2.62331	3.00038	2.47156	4.92797	5.04732	7.83498	0.000395453	0.036225	-1.1257	K4BRW5,Uncharacterized protein	XP_004237522.1,probable RNA-binding protein ARP1 isoform X2	PF00076,RNA recognition motif. (a.k.a. RRM, RBD, or RNP domain)	IPR000504,RNA recognition motif domain;IPR035979,RNA-binding domain superfamily;IPR012677,Nucleotide-binding alpha-beta plait domain superfamily	KOG0149,Predicted RNA-binding protein SEB4 (RRM superfamily);ENOG4111PGT,-	GO:0003723,molecular_function,RNA binding;GO:0003676,molecular_function,nucleic acid binding	-
Solyc08g076010.2	8;8;8;8;8;8;8	60067049;60067832;60068166;60068400;60068553;60069588;60070718	60067661;60067901;60068241;60068463;60068629;60069799;60070893	-;-;-;-;-;-;-	1288	0.776316	0.585065	0.557912	1.1775	1.22019	1.7516	0.00257995	0.0823571	-1.10173	K4CMW8,Uncharacterized protein	-	PF14379,MYB-CC type transfactor, LHEQLE motif;PF00249,Myb-like DNA-binding domain	IPR009057,Homeobox-like domain superfamily;IPR006447,Myb domain, plants;IPR001005,SANT/Myb domain;IPR025756,MYB-CC type transcription factor, LHEQLE-containing domain;IPR017930,Myb domain	ENOG410IWJ3,-;ENOG410YGU0,-	GO:0006355,biological_process,regulation of transcription, DNA-templated;GO:0003677,molecular_function,DNA binding;GO:0005634,cellular_component,nucleus;GO:0006351,biological_process,transcription, DNA-templated	-
Solyc07g066180.2	7;7	67661358;67663803	67663725;67663825	+;+	2391	1.31432	1.09725	1.77104	1.73653	2.65401	4.69392	0.0203267	0.221738	-1.10048	K4CHU4,Uncharacterized protein	-	PF00931,NB-ARC domain	IPR003593,AAA+ ATPase domain;IPR002182,NB-ARC;IPR035897,Toll/interleukin-1 receptor homology (TIR) domain superfamily;IPR027417,P-loop containing nucleoside triphosphate hydrolase	ENOG410IDYT,-;ENOG410ZJD9,-	GO:0043531,molecular_function,ADP binding	-
Solyc02g094000.1	2	54665460	54665885	+	426	81.8157	102.729	83.4379	227.207	132.185	214.652	0.00231117	0.0792534	-1.09365	K7MXD5,Uncharacterized protein	-	-	-	-	-	-
Solyc12g033060.1	12;12	60948729;60949110	60949015;60949644	-;-	822	0.451812	0.848838	1.09275	1.63331	1.73156	1.80657	0.00808913	0.141609	-1.09327	K4DDX4,Uncharacterized protein	-	PF00223,Photosystem I psaA/psaB protein	IPR020586,Photosystem I PsaA/PsaB, conserved site;IPR036408,Photosystem I PsaA/PsaB superfamily;IPR001280,Photosystem I PsaA/PsaB	ENOG410Y2QV,-;ENOG410IE88,-	GO:0016021,cellular_component,integral component of membrane;GO:0009579,cellular_component,thylakoid;GO:0015979,biological_process,photosynthesis;GO:0016168,molecular_function,chlorophyll binding;GO:0016020,cellular_component,membrane;GO:0009522,cellular_component,photosystem I	-
Solyc09g011860.2	9;9;9;9;9;9;9;9	5131897;5132413;5132978;5133295;5133519;5133718;5133882;5134858	5132316;5132889;5133210;5133427;5133607;5133788;5133954;5135504	-;-;-;-;-;-;-;-	2143	3.866	5.58717	5.74834	9.59466	12.2459	10.7275	8.67e-05	0.0181239	-1.09096	K4CRL2,Uncharacterized protein	XP_004246361.1,uncharacterized protein At1g04910-like	PF10250,P-fucose protein O-fucosyltransferase	IPR024709,Putative O-fucosyltransferase, plant;IPR019378,GDP-fucose protein O-fucosyltransferase	ENOG410YKDZ,-;ENOG410IKBI,-	GO:0005975,biological_process,carbohydrate metabolic process;GO:0016757,molecular_function,transferase activity, transferring glycosyl groups;GO:0005737,cellular_component,cytoplasm;GO:0016740,molecular_function,transferase activity;GO:0006004,biological_process,fucose metabolic process;GO:0016020,cellular_component,membrane;GO:0016021,cellular_component,integral component of membrane	-
Solyc07g062500.2	7;7;7;7;7	65211232;65212811;65213540;65213880;65214356	65211536;65213028;65213784;65214264;65215687	+;+;+;+;+	2485	1.87391	2.66182	1.85896	4.07206	4.62992	4.99903	8.47e-05	0.0181239	-1.08971	K4CGT3,Uncharacterized protein	XP_004244272.1,cytochrome P450 CYP72A219-like	PF00067,Cytochrome P450	IPR036396,Cytochrome P450 superfamily;IPR002401,Cytochrome P450, E-class, group I;IPR001128,Cytochrome P450	KOG0157,Cytochrome P450 CYP4/CYP19/CYP26 subfamilies;COG2124,Cytochrome P450	GO:0016705,molecular_function,oxidoreductase activity, acting on paired donors, with incorporation or reduction of molecular oxygen;GO:0020037,molecular_function,heme binding;GO:0005506,molecular_function,iron ion binding;GO:0004497,molecular_function,monooxygenase activity;GO:0055114,biological_process,oxidation-reduction process	-
Solyc09g042660.2	9;9	24880636;24881293	24881203;24882190	-;-	1466	1.44206	0.647294	1.05037	2.47608	1.77999	2.37656	0.00417787	0.105597	-1.07725	K4CSW9,Non-specific serine/threonine protein kinase	-	PF03822,NAF domain;PF00069,Protein kinase domain	IPR020636,Calcium/calmodulin-dependent/calcium-dependent protein kinase;IPR011009,Protein kinase-like domain superfamily;IPR017441,Protein kinase, ATP binding site;IPR008271,Serine/threonine-protein kinase, active site;IPR004041,NAF domain;IPR000719,Protein kinase domain	COG0515,Serine/threonine protein kinase;KOG0583,Serine/threonine protein kinase	GO:0018105,biological_process,peptidyl-serine phosphorylation;GO:0016301,molecular_function,kinase activity;GO:0007165,biological_process,signal transduction;GO:0035556,biological_process,intracellular signal transduction;GO:0016740,molecular_function,transferase activity;GO:0016310,biological_process,phosphorylation;GO:0004674,molecular_function,protein serine/threonine kinase activity;GO:000562…	-
Solyc06g068390.1	6	42369660	42370193	-	534	2.72845	2.19515	2.88359	4.14377	7.21889	5.18744	0.00186099	0.0726626	-1.07077	K4C814,Uncharacterized protein	XP_004241683.1,zinc finger protein 3-like	-	IPR013087,Zinc finger C2H2-type;IPR036236,Zinc finger C2H2 superfamily	-	GO:0003676,molecular_function,nucleic acid binding;GO:0005634,cellular_component,nucleus	-
Solyc08g059710.2	8;8;8	44784776;44786695;44787552	44785822;44786967;44788034	-;-;-	1803	0.190139	0.309593	0.256212	0.413687	0.592073	0.601881	0.00958779	0.155489	-1.06727	K4CKL5,Uncharacterized protein	XP_004245019.1,uncharacterized protein LOC101256695	PF10358,N-terminal C2 in EEIG1 and EHBP1 proteins	IPR019448,EEIG1/EHBP1 N-terminal domain	ENOG410IFBQ,-;ENOG4111C5Y,-	-	-
Solyc01g099210.2	1;1;1;1;1;1;1;1;1	89509072;89509594;89510105;89510463;89510961;89511154;89511345;89511736;89512093	89509430;89509877;89510345;89510804;89511046;89511261;89511640;89511999;89512847	+;+;+;+;+;+;+;+;+	2735	0.271583	0.265322	0.365958	0.50907	0.411997	0.991949	0.0149611	0.196455	-1.06517	K4B0V8,Lipoxygenase	XP_004230207.1,probable linoleate 9S-lipoxygenase 5	PF00305,Lipoxygenase;PF01477,PLAT/LH2 domain	IPR027433,Lipoxygenase, domain 3;IPR020834,Lipoxygenase, conserved site;IPR036392,PLAT/LH2 domain superfamily;IPR001024,PLAT/LH2 domain;IPR036226,Lipoxigenase, C-terminal domain superfamily;IPR020833,Lipoxygenase, iron binding site;IPR013819,Lipoxygenase, C-terminal;IPR001246,Lipoxygenase, plant;IPR000907,Lipoxygenase	ENOG410IF0U,-;ENOG410YN4N,-	GO:0051213,molecular_function,dioxygenase activity;GO:0006633,biological_process,fatty acid biosynthetic process;GO:0046872,molecular_function,metal ion binding;GO:0016491,molecular_function,oxidoreductase activity;GO:0055114,biological_process,oxidation-reduction process;GO:0016702,molecular_function,oxidoreductase activity, acting on single donors with incorporation of molecular oxygen, incorpo…	K15718,ko00591,Linoleic acid metabolism
Solyc04g079760.2	4;4;4;4	64106156;64107209;64107380;64107604	64106572;64107286;64107479;64108160	+;+;+;+	1152	4.19103	4.23977	4.63377	7.64007	12.0465	7.80874	0.000260851	0.0311406	-1.06516	K4BV55,Uncharacterized protein	XP_004238209.1,uncharacterized protein LOC101245158 isoform X1	PF03350,Uncharacterized protein family, UPF0114	IPR005134,Uncharacterised protein family UPF0114	ENOG410YJNN,-;ENOG410IZ4U,-	GO:0016021,cellular_component,integral component of membrane;GO:0016020,cellular_component,membrane	-
Solyc01g111980.2	1;1;1;1;1	98115988;98116806;98117238;98117920;98118143	98116731;98116937;98117668;98118056;98118783	-;-;-;-;-	2085	2.32932	3.21264	2.2279	4.99637	6.35726	4.95822	0.00017495	0.0252318	-1.06208	K4B460,Uncharacterized protein	XP_004231077.1,lysine histidine transporter-like 8	PF01490,Transmembrane amino acid transporter protein	IPR013057,Amino acid transporter, transmembrane domain	COG0814,Amino acid permeases;KOG1303,Amino acid transporters	GO:0015171,molecular_function,amino acid transmembrane transporter activity;GO:0003333,biological_process,amino acid transmembrane transport;GO:0016021,cellular_component,integral component of membrane;GO:0016020,cellular_component,membrane	-
Solyc01g068080.2	1;1;1;1;1;1	77121171;77121916;77122419;77122738;77123521;77124112	77121548;77122105;77122581;77122926;77123693;77124462	-;-;-;-;-;-	1444	1.95864	1.27565	1.74174	3.01313	3.98385	3.44116	0.000364272	0.0355378	-1.06062	K4AX56,Uncharacterized protein	XP_004229182.1,tetraketide alpha-pyrone reductase 2-like	PF08659,KR domain;PF05368,NmrA-like family;PF07993,Male sterility protein;PF01370,NAD dependent epimerase/dehydratase family;PF02719,Polysaccharide biosynthesis protein;PF01073,3-beta hydroxysteroid dehydrogenase/isomerase family;PF13460,NAD(P)H-binding;PF16363,P-mannose 4,6 dehydratase	IPR001509,NAD-dependent epimerase/dehydratase;IPR036291,NAD(P)-binding domain superfamily	KOG1502,Flavonol reductase/cinnamoyl-CoA reductase;COG0451,Nucleoside-diphosphate-sugar epimerases	GO:0050662,molecular_function,coenzyme binding;GO:0003824,molecular_function,catalytic activity	-
Solyc10g007800.2	10;10;10	2025768;2025981;2026860	2025882;2026782;2027379	+;+;+	1437	5.46717	4.95268	6.26865	10.7098	12.6495	11.6059	5.77e-06	0.00602276	-1.06029	K4CXV9,Uncharacterized protein	XP_004248209.2,protodermal factor 1-like	-	-	ENOG410J0RX,-;ENOG410Z5QI,-	-	K03006,ko05169,Epstein-Barr virus infection;K03006,ko00240,Pyrimidine metabolism;K03006,ko05168,Herpes simplex infection;K03006,ko03020,RNA polymerase;K03006,ko05016,Huntington's disease;K03006,ko00230,Purine metabolism
Solyc03g034320.2	3;3;3;3;3	6064544;6065590;6066533;6067460;6068086	6064795;6065790;6066949;6067773;6068309	-;-;-;-;-	1408	3.83483	6.14491	4.55681	8.19336	10.0037	12.3317	0.000727742	0.0491465	-1.05821	K4BFV3,Uncharacterized protein	XP_004234575.1,uncharacterized protein LOC101258830	PF07722,Peptidase C26	IPR017926,Glutamine amidotransferase;IPR011697,Peptidase C26;IPR029062,Class I glutamine amidotransferase-like	COG2071,Predicted glutamine amidotransferases;ENOG410IIJN,-	GO:0016787,molecular_function,hydrolase activity	-
Solyc05g005300.2	5;5;5;5;5;5;5;5	240253;240483;240738;241050;241777;241936;242191;242598	240318;240653;240965;241607;241845;242014;242376;242750	-;-;-;-;-;-;-;-	1510	1.05949	0.998098	0.815808	1.64653	1.88522	2.47752	0.000951741	0.0529882	-1.05339	K4BW61,Uncharacterized protein	XP_010320569.1,transcription factor bHLH90 isoform X1	PF00010,Helix-loop-helix DNA-binding domain;PF14215,bHLH-MYC and R2R3-MYB transcription factors N-terminal	IPR025610,Transcription factor MYC/MYB N-terminal;IPR011598,Myc-type, basic helix-loop-helix (bHLH) domain;IPR036638,Helix-loop-helix DNA-binding domain superfamily	ENOG410J9I0,-;ENOG41115KU,-	GO:0046983,molecular_function,protein dimerization activity	-
rpl20	1	1865878	1866264	-	387	0.959663	2.09143	2.12208	3.08373	2.22206	5.53444	0.0328803	0.27874	-1.04702	A0A222AJU9,50S ribosomal protein L20, chloroplastic	-	-	IPR035566,Ribosomal protein L20, C-terminal;IPR005813,Ribosomal protein L20	-	GO:0019843,molecular_function,rRNA binding;GO:0000027,biological_process,ribosomal large subunit assembly;GO:0003735,molecular_function,structural constituent of ribosome;GO:0003723,molecular_function,RNA binding;GO:0005840,cellular_component,ribosome;GO:0009536,cellular_component,plastid;GO:0005622,cellular_component,intracellular;GO:0009507,cellular_component,chloroplast;GO:0006412,biological_p…	-
Solyc02g069390.1	2;2	39299781;39301088	39300155;39301633	-;-	921	22.2406	20.6672	26.1098	39.1431	36.1567	68.0609	0.00459879	0.110085	-1.0438	K4B7S1,Uncharacterized protein	XP_004233893.1,trihelix transcription factor ASR3	PF13837,Myb/SANT-like DNA-binding domain	IPR017877,Myb-like domain	ENOG410YGIR,-;ENOG410IW3A,-	-	-
Solyc06g075500.2	6;6;6;6	46858942;46860857;46861694;46862136	46859943;46861398;46861911;46862229	-;-;-;-	1856	0.507952	0.451128	0.56693	0.817144	1.08642	1.26171	0.00212684	0.0758693	-1.03695	K4C9R5,Uncharacterized protein	XP_004241260.1,protein NRT1/ PTR FAMILY 2.7-like	PF00854,POT family	IPR036259,MFS transporter superfamily;IPR018456,PTR2 family proton/oligopeptide symporter, conserved site;IPR000109,Proton-dependent oligopeptide transporter family	KOG1237,H+/oligopeptide symporter;COG3104,Dipeptide/tripeptide permease	GO:0022857,molecular_function,transmembrane transporter activity;GO:0055085,biological_process,transmembrane transport;GO:0006857,biological_process,oligopeptide transport;GO:0016020,cellular_component,membrane;GO:0005215,molecular_function,transporter activity;GO:0016021,cellular_component,integral component of membrane	-
Solyc06g075690.2	6;6;6;6	47037633;47038022;47038195;47040131	47037930;47038091;47039097;47040552	+;+;+;+	1693	14.377	40.1914	22.7383	55.9519	60.5495	42.4233	0.0561335	0.351148	-1.03274	Q945F5,Auxin-regulated protein	NP_001234635.1,auxin-regulated protein	PF06136,omain of unknown function (DUF966)	IPR010369,Protein of unknown function DUF966;IPR021182,Upstream of FLC	ENOG410IKUV,-;ENOG410YDQZ,-	-	-
Solyc02g081390.2	2;2;2;2;2;2;2;2;2;2	45374247;45375248;45375990;45376372;45376573;45376750;45377237;45377456;45377634;45378853	45374737;45375677;45376087;45376474;45376658;45376837;45377350;45377544;45377749;45379319	-;-;-;-;-;-;-;-;-;-	2082	3.34808	3.02959	2.95838	4.58561	7.10703	7.50291	0.000235432	0.0292379	-1.02807	K4BA09,Uncharacterized protein	XP_004232664.1,probable polyamine oxidase 4	PF13450,NAD(P)-binding Rossmann-like domain;PF00890,AD binding domain;PF01593,lavin containing amine oxidoreductase	IPR002937,Amine oxidase;IPR036188,FAD/NAD(P)-binding domain superfamily;IPR001613,Flavin amine oxidase	KOG0029,Amine oxidase;ENOG410XSNC,-	GO:0055114,biological_process,oxidation-reduction process;GO:0016491,molecular_function,oxidoreductase activity	K17839,ko00330,Arginine and proline metabolism;K17839,ko00410,beta-Alanine metabolism
Solyc01g108940.1	1;1;1;1;1;1	96064883;96065484;96066420;96066649;96068233;96069223	96064936;96066033;96066562;96066827;96068416;96069231	+;+;+;+;+;+	1119	0.459546	0.424009	0.366955	0.62212	0.927484	1.02083	0.0107211	0.165734	-1.02171	K4B3A8,Uncharacterized protein	-	PF02362,B3 DNA binding domain	IPR015300,DNA-binding pseudobarrel domain superfamily;IPR003340,B3 DNA binding domain	ENOG41119B4,-;ENOG410JP1W,-	GO:0006355,biological_process,regulation of transcription, DNA-templated;GO:0003677,molecular_function,DNA binding;GO:0006351,biological_process,transcription, DNA-templated;GO:0005634,cellular_component,nucleus	-
Solyc07g061750.2	7;7;7	64709145;64710245;64711023	64709712;64710774;64711854	+;+;+	1930	4.98838	4.61307	3.0717	7.81948	10.4477	7.54633	0.00133304	0.0612794	-1.01976	K4CGK8,Uncharacterized protein	-	PF12796,Ankyrin repeats (3 copies);PF13962,omain of unknown function	IPR020683,Ankyrin repeat-containing domain;IPR002110,Ankyrin repeat;IPR036770,Ankyrin repeat-containing domain superfamily;IPR032846,Protein accelerated cell death 6;IPR026961,PGG domain	KOG0504,FOG: Ankyrin repeat;COG0666,FOG: Ankyrin repeat	GO:0031347,biological_process,regulation of defense response;GO:0071446,biological_process,cellular response to salicylic acid stimulus;GO:0007165,biological_process,signal transduction;GO:0016020,cellular_component,membrane;GO:2000031,biological_process,regulation of salicylic acid mediated signaling pathway;GO:0016021,cellular_component,integral component of membrane	-
Solyc04g054500.2	4;4	52628729;52629441	52629066;52630023	+;+	921	22.4267	15.2125	19.3664	35.7687	42.113	38.0459	3.78e-05	0.0124969	-1.01855	K4BSK5,Uncharacterized protein	NP_001308204.1,metal ion binding protein	PF00403,Heavy-metal-associated domain	IPR006121,Heavy metal-associated domain, HMA;IPR036163,Heavy metal-associated domain superfamily	COG2608,Copper chaperone;KOG1603,Copper chaperone	GO:0005737,cellular_component,cytoplasm;GO:0030001,biological_process,metal ion transport;GO:0046916,biological_process,cellular transition metal ion homeostasis;GO:0046872,molecular_function,metal ion binding;GO:0046914,molecular_function,transition metal ion binding	-
Solyc08g080040.2	8;8;8;8	63383457;63383587;63384038;63384806	63383515;63383922;63384587;63385317	-;-;-;-	1457	22.5097	24.2702	32.3397	29.487	47.9902	84.4382	0.0526487	0.34135	-1.01802	K4CP04,Uncharacterized protein	-	PF03171,2OG-Fe(II) oxygenase superfamily;PF14226,non-haem dioxygenase in morphine synthesis N-terminal	IPR005123,Oxoglutarate/iron-dependent dioxygenase;IPR027443,Isopenicillin N synthase-like;IPR026992,Non-haem dioxygenase N-terminal domain	KOG0143,Iron/ascorbate family oxidoreductases;COG3491,Isopenicillin N synthase and related dioxygenases	GO:0055114,biological_process,oxidation-reduction process;GO:0016491,molecular_function,oxidoreductase activity;GO:0046872,molecular_function,metal ion binding	-
Solyc02g030460.2	2;2	25936789;25938224	25937160;25939037	-;-	1186	92.3295	88.8124	102.374	156.261	152.29	269.781	0.00338145	0.0947102	-1.0178	K4B595,Uncharacterized protein	XP_010315652.1,trihelix transcription factor ASR3-like	PF13837,Myb/SANT-like DNA-binding domain	IPR017877,Myb-like domain	ENOG410YGIR,-;ENOG410IW3A,-	-	-
Solyc08g005640.2	8;8;8;8;8;8;8;8;8;8;8	504959;505568;506127;506502;506813;507407;507959;508204;508677;509060;509872	505212;505758;506247;506599;507027;507516;508057;508419;508818;509308;510287	+;+;+;+;+;+;+;+;+;+;+	2111	5.67038	4.28364	5.73822	9.33967	8.96191	13.6498	0.000389114	0.0361919	-1.0171	K4CI55,Uncharacterized protein	-	PF01397,Terpene synthase, N-terminal domain;PF03936,Terpene synthase family, metal binding domain	IPR005630,Terpene synthase, metal-binding domain;IPR008930,Terpenoid cyclases/protein prenyltransferase alpha-alpha toroid;IPR001906,Terpene synthase, N-terminal domain;IPR036965,Terpene synthase, N-terminal domain superfamily;IPR008949,Isoprenoid synthase domain superfamily	-	GO:0010333,molecular_function,terpene synthase activity;GO:0000287,molecular_function,magnesium ion binding;GO:0008152,biological_process,metabolic process;GO:0016829,molecular_function,lyase activity	-
Solyc10g075090.1	10;10	58800507;58800685	58800532;58801024	-;-	366	3.43446	4.57537	4.06696	3.3286	19.9307	1.4825	0.347084	0.720466	-1.01514	K4D1V1,Non-specific lipid-transfer protein	-	PF00234,Protease inhibitor/seed storage/LTP family	IPR016140,Bifunctional inhibitor/plant lipid transfer protein/seed storage helical domain;IPR036312,Bifunctional inhibitor/plant lipid transfer protein/seed storage helical domain superfamily;IPR000528,Plant lipid transfer protein/Par allergen	ENOG410YWBC,-;ENOG410J475,-	GO:0006869,biological_process,lipid transport;GO:0008289,molecular_function,lipid binding	-
Solyc09g091400.2	9;9	70683226;70684310	70683965;70687154	-;-	3585	0.302817	0.186844	0.264872	0.346759	0.421841	0.772691	0.0160186	0.20286	-1.01303	K4CWG6,Uncharacterized protein	XP_010326812.1,receptor-like protein kinase 2	PF00069,Protein kinase domain;PF13855,Leucine rich repeat;PF00560,Leucine Rich Repeat	IPR001611,Leucine-rich repeat;IPR032675,Leucine-rich repeat domain superfamily;IPR011009,Protein kinase-like domain superfamily;IPR003591,Leucine-rich repeat, typical subtype;IPR017441,Protein kinase, ATP binding site;IPR008271,Serine/threonine-protein kinase, active site;IPR000719,Protein kinase domain	ENOG410IVCC,-;COG4886,Leucine-rich repeat (LRR) protein	GO:0005524,molecular_function,ATP binding;GO:0006468,biological_process,protein phosphorylation;GO:0004672,molecular_function,protein kinase activity;GO:0016021,cellular_component,integral component of membrane;GO:0016020,cellular_component,membrane	-
Solyc11g056330.1	11;11	45365075;45365651	45365590;45365749	-;-	615	1.20777	1.17993	1.08498	2.06178	2.02508	2.97186	0.00417519	0.105597	-1.01143	K4D8U4,Uncharacterized protein	-	-	-	ENOG410J0TP,-;ENOG410YKEC,-	-	-
Solyc01g095140.2	1;1	86522427;86522775	86522682;86523239	+;+	721	16.2852	24.4259	18.9009	46.1389	47.379	26.8149	0.00839473	0.144742	-1.01101	P93220,Ethylene-responsive late embryogenesis-like protein	NP_001233938.1,ethylene-responsive late embryogenesis-like protein	PF03168,Late embryogenesis abundant protein	IPR013990,Water stress and hypersensitive response domain;IPR004864,Late embryogenesis abundant protein, LEA-14	ENOG410IXHN,-;ENOG4111PUK,-	GO:0009269,biological_process,response to desiccation	-
Solyc03g093130.2	3;3;3	54305583;54306243;54306519	54306147;54306436;54306831	-;-;-	1072	5.59643	8.38335	6.36811	16.606	12.171	12.2542	0.000706221	0.0483242	-1.00917	Q6RHY0,Xyloglucan endotransglucosylase/hydrolase	NP_001234472.1,xyloglucan endotransglucosylase-hydrolase XTH3 precursor	PF00722,lycosyl hydrolases family 16;PF06955,Xyloglucan endo-transglycosylase (XET) C-terminus	IPR000757,Glycoside hydrolase family 16;IPR008263,Glycoside hydrolase, family 16, active site;IPR013320,Concanavalin A-like lectin/glucanase domain superfamily;IPR016455,Xyloglucan endotransglucosylase/hydrolase;IPR010713,Xyloglucan endo-transglycosylase, C-terminal	COG2273,Beta-glucanase/Beta-glucan synthetase;ENOG410II9P,-	GO:0016798,molecular_function,hydrolase activity, acting on glycosyl bonds;GO:0042546,biological_process,cell wall biogenesis;GO:0004553,molecular_function,hydrolase activity, hydrolyzing O-glycosyl compounds;GO:0016762,molecular_function,xyloglucan:xyloglucosyl transferase activity;GO:0010411,biological_process,xyloglucan metabolic process;GO:0005975,biological_process,carbohydrate metabolic pro…	K14504,ko04075,Plant hormone signal transduction
Solyc01g007600.2	1	1878019	1878953	-	935	1.3444	1.22385	2.1684	3.05797	2.37858	4.1233	0.00596817	0.124364	-1.00151	A0A223A6Z0,50S ribosomal protein L16, chloroplastic	-	-	IPR000114,Ribosomal protein L16;IPR036920,Ribosomal protein L10e/L16 superfamily;IPR016180,Ribosomal protein L10e/L16;IPR020798,Ribosomal protein L16, conserved site	-	GO:0019843,molecular_function,rRNA binding;GO:0009536,cellular_component,plastid;GO:0005840,cellular_component,ribosome;GO:0003735,molecular_function,structural constituent of ribosome;GO:0005622,cellular_component,intracellular;GO:0009507,cellular_component,chloroplast;GO:0006412,biological_process,translation;GO:0030529,,	-
Solyc01g007610.2	1;1	1879619;1880639	1880588;1881527	-;-	1859	1.73654	2.23699	2.81627	3.47729	3.8123	6.42125	0.00527018	0.117319	-0.999475	K4ASW1,Uncharacterized protein	-	PF00237,Ribosomal protein L22p/L17e;PF00189,Ribosomal protein S3, C-terminal domain	IPR009019,K homology domain superfamily, prokaryotic type;IPR018260,Ribosomal protein L22/L17, conserved site;IPR001351,Ribosomal protein S3, C-terminal;IPR001063,Ribosomal protein L22/L17;IPR005727,Ribosomal protein L22, bacterial/chloroplast-type;IPR036419,Ribosomal protein S3, C-terminal domain superfamily;IPR018280,Ribosomal protein S3, conserved site;IPR015946,K homology domain-like, alpha/b…	COG0092,Ribosomal protein S3;ENOG410J9TH,-;COG0091,Ribosomal protein L22;ENOG410IZEI,-	GO:0003735,molecular_function,structural constituent of ribosome;GO:0003723,molecular_function,RNA binding;GO:0005840,cellular_component,ribosome;GO:0005622,cellular_component,intracellular;GO:0015935,cellular_component,small ribosomal subunit;GO:0015934,cellular_component,large ribosomal subunit;GO:0006412,biological_process,translation;GO:0030529,,	-
Solyc11g063600.1	11;11	49639269;49640366	49639575;49640463	+;+	405	3.03319	2.48087	3.35849	4.84974	4.75912	8.17949	0.00490212	0.113552	-0.989623	K4D972,Uncharacterized protein	-	PF00338,Ribosomal protein S10p/S20e	IPR027486,Ribosomal protein S10 domain;IPR001848,Ribosomal protein S10;IPR036838,Ribosomal protein S10 domain superfamily	ENOG4112CVE,-;ENOG410J1D7,-	GO:0015935,cellular_component,small ribosomal subunit;GO:0005840,cellular_component,ribosome;GO:0005739,cellular_component,mitochondrion;GO:0003735,molecular_function,structural constituent of ribosome;GO:0006412,biological_process,translation	-
Solyc06g050320.2	6;6;6;6;6;6;6	32941534;32941702;32942823;32943057;32943629;32943871;32944319	32941602;32941746;32942912;32943144;32943787;32943973;32944391	-;-;-;-;-;-;-	627	54.2208	43.2668	44.5333	87.2372	90.1886	105.987	6.18e-06	0.00602276	-0.989377	K4C5H7,Uncharacterized protein	-	-	IPR036910,High mobility group box domain superfamily	ENOG410J1JH,-;ENOG4111CNH,-	-	-
Solyc02g076930.1	2;2	42038129;42040460	42038559;42041312	+;+	1284	1.40172	1.82587	1.83885	2.84642	3.04844	4.24807	0.000808558	0.0507199	-0.988775	K4B8S0,Uncharacterized protein	XP_004233851.1,U-box domain-containing protein 7	-	IPR011989,Armadillo-like helical;IPR016024,Armadillo-type fold	ENOG410XRTN,-;KOG0167,FOG: Armadillo/beta-catenin-like repeats	GO:0005737,cellular_component,cytoplasm;GO:0005634,cellular_component,nucleus	-
Solyc12g056870.1	12;12;12	62947800;62948427;62949211	62948328;62949131;62949281	+;+;+	1305	0.372156	0.577444	0.648973	1.0288	0.818013	1.35676	0.0112547	0.16904	-0.988172	K4DG18,Uncharacterized protein	XP_010314465.1,uncharacterized protein LOC101253671;XP_010314466.1,-	PF04937,Protein of unknown function (DUF 659)	IPR007021,Domain of unknown function DUF659;IPR012337,Ribonuclease H-like superfamily	ENOG410XWK2,-;ENOG410J4I0,-	-	-
Solyc11g064770.1	11;11;11;11;11	49908077;49909168;49909827;49910553;49910849	49909105;49909772;49910462;49910727;49911193	-;-;-;-;-	2790	0.24575	0.380133	0.717487	0.757463	0.733353	1.20782	0.0286923	0.261216	-0.987762	K4D990,Uncharacterized protein	-	PF13855,Leucine rich repeat;PF00931,NB-ARC domain	IPR001611,Leucine-rich repeat;IPR002182,NB-ARC;IPR032675,Leucine-rich repeat domain superfamily;IPR027417,P-loop containing nucleoside triphosphate hydrolase	COG4886,Leucine-rich repeat (LRR) protein;KOG4658,Apoptotic ATPase	GO:0006952,biological_process,defense response;GO:0005886,cellular_component,plasma membrane;GO:0043531,molecular_function,ADP binding;GO:0007165,biological_process,signal transduction	-
Solyc08g068680.2	8;8;8;8;8	57812621;57813488;57813728;57814014;57814694	57813401;57813624;57813921;57814495;57814771	-;-;-;-;-	1672	0.410073	0.801238	0.890257	0.877328	2.11047	1.22976	0.0326093	0.277437	-0.983629	Q1KSC6,Aromatic amino acid decarboxylase 1A	NP_001233845.1,aromatic amino acid decarboxylase 1A	PF00282,Pyridoxal-dependent decarboxylase conserved domain	IPR015421,Pyridoxal phosphate-dependent transferase, major domain;IPR015422,Pyridoxal phosphate-dependent transferase domain 1;IPR002129,Pyridoxal phosphate-dependent decarboxylase;IPR015424,Pyridoxal phosphate-dependent transferase;IPR021115,Pyridoxal-phosphate binding site	KOG0629,Glutamate decarboxylase and related proteins;COG0076,Glutamate decarboxylase and related PLP-dependent proteins	GO:0030170,molecular_function,pyridoxal phosphate binding;GO:0019752,biological_process,carboxylic acid metabolic process;GO:0016829,molecular_function,lyase activity;GO:0003824,molecular_function,catalytic activity;GO:0016831,molecular_function,carboxy-lyase activity	-
Solyc11g012980.1	11	5825005	5825664	+	660	2.03442	1.86065	2.44974	3.16433	5.25666	4.24038	0.00246406	0.0813093	-0.982529	K4D6A2,Uncharacterized protein	XP_010312777.1,ethylene-responsive transcription factor ERF014	PF00847,AP2 domain	IPR036955,AP2/ERF domain superfamily;IPR001471,AP2/ERF domain;IPR016177,DNA-binding domain superfamily	ENOG410J0ZM,-;ENOG410YX49,-	GO:0006355,biological_process,regulation of transcription, DNA-templated;GO:0003700,molecular_function,DNA binding transcription factor activity;GO:0003677,molecular_function,DNA binding;GO:0006351,biological_process,transcription, DNA-templated;GO:0005634,cellular_component,nucleus	-
Solyc12g011030.1	12;12;12;12	3892612;3892982;3893314;3893460	3892887;3893175;3893419;3893717	+;+;+;+	834	3.56249	4.98628	3.50802	7.33357	11.8399	4.72537	0.0247287	0.242491	-0.980675	K4DCI9,Xyloglucan endotransglucosylase/hydrolase	-	PF00722,lycosyl hydrolases family 16;PF06955,Xyloglucan endo-transglycosylase (XET) C-terminus	IPR000757,Glycoside hydrolase family 16;IPR016455,Xyloglucan endotransglucosylase/hydrolase;IPR010713,Xyloglucan endo-transglycosylase, C-terminal;IPR008263,Glycoside hydrolase, family 16, active site;IPR013320,Concanavalin A-like lectin/glucanase domain superfamily;IPR008264,Beta-glucanase	COG2273,Beta-glucanase/Beta-glucan synthetase	GO:0016798,molecular_function,hydrolase activity, acting on glycosyl bonds;GO:0005975,biological_process,carbohydrate metabolic process;GO:0016787,molecular_function,hydrolase activity;GO:0042546,biological_process,cell wall biogenesis;GO:0005618,cellular_component,cell wall;GO:0071555,biological_process,cell wall organization;GO:0016740,molecular_function,transferase activity;GO:0004553,molecula…	-
Solyc02g090720.2	2;2	52237846;52237979	52237899;52238406	-;-	482	6.81612	6.13784	8.25293	12.3281	16.3645	13.3901	0.000189646	0.0260092	-0.980062	K4BCM1,Uncharacterized protein	XP_004232038.1,uncharacterized protein LOC101245602	-	-	ENOG410YTQ9,-;ENOG410IZ03,-	-	-
Solyc11g056480.1	11;11;11	45422244;45422542;45422736	45422326;45422695;45422996	+;+;+	498	1.83572	3.13845	2.78284	4.69294	4.88262	5.84916	0.00288312	0.0880351	-0.979345	K4D8V9,Uncharacterized protein	-	PF00203,Ribosomal protein S19	IPR002222,Ribosomal protein S19/S15;IPR023575,Ribosomal protein S19, superfamily;IPR020934,Ribosomal protein S19 conserved site	COG0185,Ribosomal protein S19;KOG0899,Mitochondrial/chloroplast ribosomal protein S19	GO:0003735,molecular_function,structural constituent of ribosome;GO:0000028,biological_process,ribosomal small subunit assembly;GO:0003723,molecular_function,RNA binding;GO:0005840,cellular_component,ribosome;GO:0022627,cellular_component,cytosolic small ribosomal subunit;GO:0005763,cellular_component,mitochondrial small ribosomal subunit;GO:0006412,biological_process,translation;GO:0030529,,	-
Solyc01g090210.2	1;1;1;1	83857311;83858447;83858672;83858873	83857374;83858565;83858787;83859319	+;+;+;+	746	0.612728	0.860489	0.791248	1.36644	1.58997	1.53124	0.00660994	0.128883	-0.972323	K4AYW2,Uncharacterized protein	-	-	-	ENOG410IZWX,-;ENOG410YKF8,-	-	-
Solyc03g006590.2	3;3	1175427;1177688	1175711;1178105	+;+	703	2.15381	2.02475	2.48243	3.53664	4.00716	5.64654	0.00160721	0.0678642	-0.972228	K4BE82,Uncharacterized protein	XP_004234260.1,uncharacterized protein LOC101251549	-	-	ENOG410ZASQ,-;ENOG410IZ19,-	GO:0016021,cellular_component,integral component of membrane;GO:0016020,cellular_component,membrane	-
Solyc06g074470.2	6;6	46082643;46083812	46082799;46084102	+;+	448	1.65799	0.747583	1.03114	2.38637	2.44902	1.91235	0.0214735	0.227935	-0.970896	K4C9G5,Uncharacterized protein	-	-	-	-	-	-
Solyc01g103000.1	1;1;1;1	91655455;91660125;91661219;91661405	91655471;91660153;91661307;91661455	+;+;+;+	186	3.37906	4.80168	7.03689	11.2283	8.29008	10.4404	0.00971147	0.15654	-0.967644	K4B1M6,Uncharacterized protein	-	-	-	-	-	-
Solyc03g051780.1	3;3	20630361;20632428	20630829;20633530	+;+	1572	1.14492	0.869961	0.767306	1.31272	2.11268	2.05281	0.0039324	0.102473	-0.965336	K4BGI4,Uncharacterized protein	XP_010317855.2,putative pentatricopeptide repeat-containing protein At3g13770, mitochondrial	PF13041,PPR repeat family;PF01535,PPR repeat	IPR002885,Pentatricopeptide repeat;IPR011990,Tetratricopeptide-like helical domain superfamily	KOG4197,FOG: PPR repeat;ENOG410Z7Z7,-	GO:0003723,molecular_function,RNA binding;GO:0080156,biological_process,mitochondrial mRNA modification;GO:0005739,cellular_component,mitochondrion;GO:0090305,biological_process,nucleic acid phosphodiester bond hydrolysis;GO:0004519,molecular_function,endonuclease activity	-
Solyc10g024370.1	10;10;10;10;10;10;10;10;10;10	13727467;13728524;13728839;13729297;13729651;13729846;13730522;13731932;13732335;13732867	13728384;13728640;13729033;13729560;13729719;13729993;13730670;13732099;13732532;13733160	+;+;+;+;+;+;+;+;+;+	2520	0.317427	0.265807	0.285155	0.542636	0.729557	0.430632	0.00835377	0.144466	-0.962983	K4CZ56,Phospholipase D	XP_019071678.1,-;XP_019071677.1,phospholipase D delta-like	PF13091,PLD-like domain;PF00168,C2 domain;PF12357,Phospholipase D C terminal;PF00614,Phospholipase D Active site motif	IPR024632,Phospholipase D, C-terminal;IPR011402,Phospholipase D, plant;IPR001736,Phospholipase D/Transphosphatidylase;IPR015679,Phospholipase D family;IPR000008,C2 domain;IPR035892,C2 domain superfamily;IPR025202,Phospholipase D-like domain	KOG1329,Phospholipase D1;COG1502,Phosphatidylserine/phosphatidylglycerophosphate/cardiolipin synthases and related enzymes	GO:0004630,molecular_function,phospholipase D activity;GO:0046470,biological_process,phosphatidylcholine metabolic process;GO:0070290,molecular_function,N-acylphosphatidylethanolamine-specific phospholipase D activity;GO:0003824,molecular_function,catalytic activity;GO:0005509,molecular_function,calcium ion binding;GO:0016787,molecular_function,hydrolase activity;GO:0016020,cellular_component,mem…	K01115,ko04014,Ras signaling pathway;K01115,ko00564,Glycerophospholipid metabolism;K01115,ko04144,Endocytosis;K01115,ko04912,GnRH signaling pathway;K01115,ko04724,Glutamatergic synapse;K01115,ko04024,cAMP signaling pathway;K01115,ko04666,Fc gamma R-mediated phagocytosis;K01115,ko00565,Ether lipid metabolism;K01115,ko04071,Sphingolipid signaling pathway;K01115,ko05231,Choline metabolism in cancer;…
Solyc03g120360.1	3;3;3;3;3;3	68790421;68791376;68792932;68794694;68795629;68795977	68790573;68791501;68793840;68794879;68795745;68797140	+;+;+;+;+;+	2655	0.312047	0.462535	0.338319	0.618053	0.848823	0.720665	0.00416323	0.105597	-0.962478	K4BMI5,Uncharacterized protein	-	PF05278,Arabidopsis phospholipase-like protein (PEARLI 4)	IPR007942,Phospholipase-like	ENOG410J2M7,-;ENOG410Z5M3,-	-	-
Solyc08g078300.2	8;8;8;8	62101579;62102920;62103086;62103611	62102123;62102999;62103396;62103933	-;-;-;-	1259	9.82536	10.5299	11.7414	15.2651	21.5744	26.1079	0.000545817	0.0424361	-0.960024	K4CNI9,Uncharacterized protein	NP_001335344.1,homeobox-leucine zipper protein HB2-like	PF04618,HD-ZIP protein N terminus;PF02183,Homeobox associated leucine zipper;PF00046,Homeobox domain	IPR003106,Leucine zipper, homeobox-associated;IPR006712,HD-ZIP protein, N-terminal;IPR009057,Homeobox-like domain superfamily;IPR017970,Homeobox, conserved site;IPR001356,Homeobox domain;IPR000047,Helix-turn-helix motif	ENOG410Z2UE,-;KOG0483,Transcription factor HEX, contains HOX and HALZ domains	GO:0006355,biological_process,regulation of transcription, DNA-templated;GO:0043565,molecular_function,sequence-specific DNA binding;GO:0003700,molecular_function,DNA binding transcription factor activity;GO:0003677,molecular_function,DNA binding;GO:0005634,cellular_component,nucleus	-
Solyc06g074240.1	6	45898227	45899723	-	1497	1.01144	0.764396	0.737174	0.863631	2.11948	1.96489	0.0191257	0.218863	-0.959202	F1BPW8,Lycopene b-cyclase	NP_001310372.1,neoxanthin synthase, chloroplastic	PF05834,Lycopene cyclase protein;PF01494,AD binding domain;PF07992,Pyridine nucleotide-disulphide oxidoreductase	IPR010108,Lycopene cyclase, beta/epsilon;IPR036188,FAD/NAD(P)-binding domain superfamily	-	GO:0016705,molecular_function,oxidoreductase activity, acting on paired donors, with incorporation or reduction of molecular oxygen;GO:0055114,biological_process,oxidation-reduction process;GO:0016117,biological_process,carotenoid biosynthetic process	K14594,ko00906,Carotenoid biosynthesis
Solyc05g005460.2	5;5;5;5	341827;345051;345631;346280	341850;345530;346116;347358	+;+;+;+	2069	5.21937	3.65566	5.61903	8.31557	9.07218	10.9179	0.000234973	0.0292379	-0.958126	K4BW77,Uncharacterized protein	-	PF13905,Thioredoxin-like;PF03107,C1 domain	IPR012336,Thioredoxin-like fold;IPR004146,DC1;IPR017937,Thioredoxin, conserved site;IPR036249,Thioredoxin-like superfamily;IPR013766,Thioredoxin domain	KOG2501,Thioredoxin, nucleoredoxin and related proteins;ENOG410ZIWC,-	GO:0098869,biological_process,cellular oxidant detoxification;GO:0005737,cellular_component,cytoplasm;GO:0004791,molecular_function,thioredoxin-disulfide reductase activity;GO:0045454,biological_process,cell redox homeostasis	-
Solyc06g005400.1	6	412051	412200	+	150	6.66597	2.23278	3.76405	8.61903	6.91903	8.94808	0.0333828	0.280908	-0.950172	K4C324,Uncharacterized protein	-	-	-	-	-	-
Solyc12g098590.1	12;12	66046544;66047544	66046909;66048590	+;+	1413	29.9635	31.2479	37.1973	35.7719	57.5012	98.7898	0.0506719	0.335887	-0.94955	K4DHN2,Glycosyltransferase	XP_004252978.1,crocetin glucosyltransferase, chloroplastic-like	PF00201,UDP-glucoronosyl and UDP-glucosyl transferase	IPR035595,UDP-glycosyltransferase family, conserved site;IPR002213,UDP-glucuronosyl/UDP-glucosyltransferase	KOG1192,UDP-glucuronosyl and UDP-glucosyl transferase;COG1819,Glycosyl transferases, related to UDP-glucuronosyltransferase	GO:0016757,molecular_function,transferase activity, transferring glycosyl groups;GO:0080043,molecular_function,quercetin 3-O-glucosyltransferase activity;GO:0080044,molecular_function,quercetin 7-O-glucosyltransferase activity;GO:0016740,molecular_function,transferase activity;GO:0043231,cellular_component,intracellular membrane-bounded organelle;GO:0008152,biological_process,metabolic process;GO…	-
Solyc01g107290.2	1;1;1;1	94882525;94882664;94884620;94886340	94882574;94882947;94884813;94887099	+;+;+;+	1288	6.29925	8.64596	9.12584	17.4888	14.0207	15.077	0.0001814	0.0255568	-0.948578	K4B2U6,Uncharacterized protein	NP_001308385.1,-;NP_001308386.1,RING-H2 finger protein	PF13639,Ring finger domain	IPR001841,Zinc finger, RING-type;IPR013083,Zinc finger, RING/FYVE/PHD-type	KOG0800,FOG: Predicted E3 ubiquitin ligase;ENOG41121N2,-	GO:0043161,biological_process,proteasome-mediated ubiquitin-dependent protein catabolic process;GO:0061630,molecular_function,ubiquitin protein ligase activity;GO:0016567,biological_process,protein ubiquitination	-
Solyc11g013810.1	11;11;11;11;11	7173973;7175744;7176588;7176844;7177064	7175307;7175976;7176590;7176984;7178090	-;-;-;-;-	2739	5.84094	6.04253	5.84677	5.23758	11.2159	18.2044	0.0837093	0.419629	-0.948369	K4D6I5,Nitrate reductase	-	PF00174,Oxidoreductase molybdopterin binding domain;PF00173,Cytochrome b5-like Heme/Steroid binding domain;PF03404,Mo-co oxidoreductase dimerisation domain;PF00175,Oxidoreductase NAD-binding domain;PF00970,Oxidoreductase FAD-binding domain	IPR001709,Flavoprotein pyridine nucleotide cytochrome reductase;IPR001199,Cytochrome b5-like heme/steroid binding domain;IPR017938,Riboflavin synthase-like beta-barrel;IPR008335,Eukaryotic molybdopterin oxidoreductase;IPR017927,Ferredoxin reductase-type FAD-binding domain;IPR012137,Nitrate reductase NADH dependent;IPR036374,Oxidoreductase, molybdopterin-binding domain superfamily;IPR018506,Cytoch…	COG5274,Cytochrome b involved in lipid metabolism;KOG0537,Cytochrome b5;COG0543,2-polyprenylphenol hydroxylase and related flavodoxin oxidoreductases;KOG0535,Sulfite oxidase, molybdopterin-binding component;COG2041,Sulfite oxidase and related enzymes;KOG0534,NADH-cytochrome b-5 reductase	GO:0042128,biological_process,nitrate assimilation;GO:0006809,biological_process,nitric oxide biosynthetic process;GO:0043546,molecular_function,molybdopterin cofactor binding;GO:0046872,molecular_function,metal ion binding;GO:0009703,molecular_function,nitrate reductase (NADH) activity;GO:0016491,molecular_function,oxidoreductase activity;GO:0055114,biological_process,oxidation-reduction process…	-
Solyc03g093110.2	3;3;3	54284652;54285309;54285589	54285214;54285502;54285913	-;-;-	1082	4.64699	6.99034	6.40413	14.0628	10.4416	10.3198	0.000899752	0.0515449	-0.946302	K4BII8,Xyloglucan endotransglucosylase/hydrolase	XP_004235157.1,probable xyloglucan endotransglucosylase/hydrolase protein 23	PF00722,lycosyl hydrolases family 16;PF06955,Xyloglucan endo-transglycosylase (XET) C-terminus	IPR000757,Glycoside hydrolase family 16;IPR016455,Xyloglucan endotransglucosylase/hydrolase;IPR010713,Xyloglucan endo-transglycosylase, C-terminal;IPR008263,Glycoside hydrolase, family 16, active site;IPR013320,Concanavalin A-like lectin/glucanase domain superfamily;IPR008264,Beta-glucanase	COG2273,Beta-glucanase/Beta-glucan synthetase;ENOG410II9P,-	GO:0016798,molecular_function,hydrolase activity, acting on glycosyl bonds;GO:0005618,cellular_component,cell wall;GO:0016787,molecular_function,hydrolase activity;GO:0005975,biological_process,carbohydrate metabolic process;GO:0071555,biological_process,cell wall organization;GO:0016740,molecular_function,transferase activity;GO:0004553,molecular_function,hydrolase activity, hydrolyzing O-glycos…	K14504,ko04075,Plant hormone signal transduction
Solyc01g098940.2	1;1;1	89303696;89304544;89307492	89304406;89304883;89308145	-;-;-	1705	2.58038	3.58489	4.19955	5.4829	5.20014	9.4634	0.00888976	0.149	-0.945943	K4B0T1,Pectinesterase	XP_004231267.1,probable pectinesterase/pectinesterase inhibitor 25	PF04043,Plant invertase/pectin methylesterase inhibitor;PF01095,Pectinesterase	IPR035513,Invertase/pectin methylesterase inhibitor domain superfamily;IPR006501,Pectinesterase inhibitor domain;IPR011050,Pectin lyase fold/virulence factor;IPR012334,Pectin lyase fold;IPR000070,Pectinesterase, catalytic;IPR033131,Pectinesterase, Asp active site	COG4677,Pectin methylesterase;ENOG410IGST,-	GO:0005618,cellular_component,cell wall;GO:0016787,molecular_function,hydrolase activity;GO:0045490,biological_process,pectin catabolic process;GO:0030599,molecular_function,pectinesterase activity;GO:0071944,cellular_component,cell periphery;GO:0043086,biological_process,negative regulation of catalytic activity;GO:0045330,molecular_function,aspartyl esterase activity;GO:0042545,biological_proce…	K01051,ko00040,Pentose and glucuronate interconversions;K01051,ko00500,Starch and sucrose metabolism
Solyc01g102840.2	1;1;1	91531191;91534512;91535706	91531875;91535616;91536353	+;+;+	2438	9.90169	11.8141	10.3056	27.2897	12.0169	22.0918	0.0263106	0.250854	-0.936831	K4B1L0,Uncharacterized protein	-	PF01582,TIR domain;PF00931,NB-ARC domain	IPR000157,Toll/interleukin-1 receptor homology (TIR) domain;IPR002182,NB-ARC;IPR035897,Toll/interleukin-1 receptor homology (TIR) domain superfamily;IPR027417,P-loop containing nucleoside triphosphate hydrolase	-	GO:0043531,molecular_function,ADP binding;GO:0007165,biological_process,signal transduction	-
Solyc06g008770.1	6;6;6	2703086;2703203;2704997	2703127;2704946;2706897	+;+;+	3687	0.464905	0.34064	0.494207	0.627128	0.884683	0.99917	0.00286157	0.0880259	-0.936312	K4C3Q7,Uncharacterized protein	-	PF00931,NB-ARC domain	IPR002182,NB-ARC;IPR038005,Virus X resistance protein-like, coiled-coil domain;IPR032675,Leucine-rich repeat domain superfamily;IPR027417,P-loop containing nucleoside triphosphate hydrolase	COG4886,Leucine-rich repeat (LRR) protein;KOG4658,Apoptotic ATPase	GO:0006952,biological_process,defense response;GO:0005886,cellular_component,plasma membrane;GO:0043531,molecular_function,ADP binding;GO:0007165,biological_process,signal transduction	-
Solyc11g066950.1	11;11	52739208;52740256	52739403;52740377	-;-	318	38.0913	40.987	43.4189	67.7858	55.2963	113.063	0.00797433	0.140757	-0.93578	K4D9V2,Uncharacterized protein	XP_004251022.1,stress-response A/B barrel domain-containing protein At5g22580	PF07876,Stress responsive A/B Barrel Domain	IPR013097,Stress responsive alpha-beta barrel;IPR011008,Dimeric alpha-beta barrel	ENOG410J1P5,-;ENOG410YNSU,-	GO:0009507,cellular_component,chloroplast	-
Solyc11g056370.1	11	45377147	45377503	-	357	4.72139	8.28694	7.11689	10.0286	11.7117	17.0386	0.00542063	0.118422	-0.931201	K4D8U8,NADH-ubiquinone oxidoreductase chain 3	-	PF00507,NADH-ubiquinone/plastoquinone oxidoreductase, chain 3	IPR038430,NADH:ubiquinone oxidoreductase, subunit 3 superfamily;IPR000440,NADH:ubiquinone/plastoquinone oxidoreductase, chain 3	KOG4662,NADH dehydrogenase subunit 3 and related proteins;COG0838,NADH:ubiquinone oxidoreductase subunit 3 (chain A)	GO:0016020,cellular_component,membrane;GO:0008137,molecular_function,NADH dehydrogenase (ubiquinone) activity;GO:0005747,cellular_component,mitochondrial respiratory chain complex I;GO:0031966,cellular_component,mitochondrial membrane;GO:0005739,cellular_component,mitochondrion;GO:0070469,cellular_component,respiratory chain;GO:0055114,biological_process,oxidation-reduction process;GO:0016021,cel…	-
Solyc03g111930.2	3;3	62503699;62504997	62504617;62505646	+;+	1569	0.491617	0.391342	0.425279	0.855692	0.699273	0.946463	0.00640295	0.128399	-0.928573	K4BK51,Uncharacterized protein	XP_010319030.1,cytochrome P450 71A4-like	PF00067,Cytochrome P450	IPR036396,Cytochrome P450 superfamily;IPR002401,Cytochrome P450, E-class, group I;IPR001128,Cytochrome P450;IPR017972,Cytochrome P450, conserved site	COG2124,Cytochrome P450;KOG0156,Cytochrome P450 CYP2 subfamily	GO:0016709,molecular_function,oxidoreductase activity, acting on paired donors, with incorporation or reduction of molecular oxygen, NAD(P)H as one donor, and incorporation of one atom of oxygen;GO:0044550,biological_process,secondary metabolite biosynthetic process;GO:0016705,molecular_function,oxidoreductase activity, acting on paired donors, with incorporation or reduction of molecular oxygen;…	-
Solyc04g016230.2	4;4	7013160;7014427	7014083;7015136	-;-	1634	2.76243	2.69874	2.76429	4.80819	5.68016	5.24315	2.12e-05	0.0115312	-0.927928	K4BQC3,Uncharacterized protein	XP_004236592.1,zeatin O-xylosyltransferase-like	PF00201,UDP-glucoronosyl and UDP-glucosyl transferase	IPR002213,UDP-glucuronosyl/UDP-glucosyltransferase	KOG1192,UDP-glucuronosyl and UDP-glucosyl transferase;COG1819,Glycosyl transferases, related to UDP-glucuronosyltransferase	GO:0080043,molecular_function,quercetin 3-O-glucosyltransferase activity;GO:0080044,molecular_function,quercetin 7-O-glucosyltransferase activity;GO:0016740,molecular_function,transferase activity;GO:0043231,cellular_component,intracellular membrane-bounded organelle;GO:0008152,biological_process,metabolic process;GO:0016758,molecular_function,transferase activity, transferring hexosyl groups	K13495,ko00908,Zeatin biosynthesis
Solyc10g076820.1	10;10	59788935;59789940	59789410;59790315	+;+	852	1.60949	0.32758	0.481952	1.16726	1.21814	2.21222	0.142614	0.516222	-0.921725	K4D224,Uncharacterized protein	XP_004249083.1,transcription factor DIVARICATA-like	PF00249,Myb-like DNA-binding domain	IPR009057,Homeobox-like domain superfamily;IPR017877,Myb-like domain;IPR006447,Myb domain, plants;IPR001005,SANT/Myb domain;IPR017930,Myb domain	ENOG410Z4MP,-;ENOG410INV0,-	GO:0006355,biological_process,regulation of transcription, DNA-templated;GO:0003677,molecular_function,DNA binding;GO:0006351,biological_process,transcription, DNA-templated;GO:0005634,cellular_component,nucleus	-
Solyc10g080640.1	10;10;10;10;10;10;10;10	61875962;61876517;61876710;61876870;61877055;61877473;61877811;61878121	61876419;61876631;61876775;61876958;61877142;61877712;61877912;61878864	+;+;+;+;+;+;+;+	1902	0.300404	0.689674	0.701643	1.20261	0.779521	1.21618	0.0249952	0.243941	-0.90971	K4D2V4,Uncharacterized protein	XP_010312156.1,IQ domain-containing protein IQM6-like;XP_019071406.1,-	-	-	ENOG410XYNX,-;ENOG410JRY0,-	-	-
Solyc12g017230.1	12;12;12;12;12	6422621;6424711;6425075;6425494;6425755	6424515;6424900;6425129;6425498;6425763	+;+;+;+;+	2154	1.55177	1.11432	0.857848	2.18154	1.94107	2.51902	0.00283493	0.0874293	-0.909538	K4DD57,Uncharacterized protein	-	-	-	ENOG410IXEX,-;ENOG410YSWK,-	-	-
Solyc02g090690.1	2;2;2;2;2;2;2;2	52224376;52224685;52225437;52225694;52225898;52226884;52227089;52227233	52224571;52225133;52225611;52225800;52226186;52227017;52227191;52227270	-;-;-;-;-;-;-;-	1491	0.689781	0.673878	0.619653	1.16726	1.39216	1.18751	0.0024601	0.0813093	-0.909256	K4BCL8,Uncharacterized protein	-	-	-	ENOG410Y9F4,-;ENOG410IIWB,-	GO:0016021,cellular_component,integral component of membrane;GO:0016020,cellular_component,membrane	-
Solyc04g076700.2	4;4;4;4;4;4;4;4	61592138;61594167;61594344;61594475;61594696;61594935;61595612;61603338	61592178;61594266;61594385;61594516;61594847;61595491;61595824;61603364	+;+;+;+;+;+;+;+	1174	0.267677	0.641877	0.612087	1.14359	0.606194	1.11896	0.0483255	0.329898	-0.906388	K4BUA8,Uncharacterized protein	-	PF01486,K-box region	IPR002487,Transcription factor, K-box	KOG0014,MADS box transcription factor;COG5068,Regulator of arginine metabolism and related MADS box-containing transcription factors	GO:0006355,biological_process,regulation of transcription, DNA-templated;GO:0003700,molecular_function,DNA binding transcription factor activity;GO:0005634,cellular_component,nucleus	-
Solyc02g092450.2	2;2;2;2;2;2;2	53501045;53501727;53501860;53503945;53504329;53504614;53505002	53501221;53501781;53503811;53504103;53504500;53504912;53505504	+;+;+;+;+;+;+	3317	1.84313	2.1372	2.69251	4.28743	3.93347	4.22726	0.000114661	0.0218731	-0.893999	K4BD41,Calcium-transporting ATPase	XP_004231919.1,calcium-transporting ATPase 2, plasma membrane-type-like isoform X2	PF13246,Cation transport ATPase (P-type);PF12515,Ca2+-ATPase N terminal autoinhibitory domain;PF00690,Cation transporter/ATPase, N-terminus;PF00122,1-E2 ATPase;PF00689,Cation transporting ATPase, C-terminus	IPR006408,P-type ATPase, subfamily IIB;IPR024750,Calcium-transporting P-type ATPase, N-terminal autoinhibitory domain;IPR004014,Cation-transporting P-type ATPase, N-terminal;IPR023214,HAD superfamily;IPR036412,HAD-like superfamily;IPR023299,P-type ATPase, cytoplasmic domain N;IPR018303,P-type ATPase, phosphorylation site;IPR023298,P-type ATPase, transmembrane domain superfamily;IPR006068,Cation-t…	ENOG410XNNC,-;KOG0204,Calcium transporting ATPase	GO:0016787,molecular_function,hydrolase activity;GO:0099132,biological_process,ATP hydrolysis coupled cation transmembrane transport;GO:0005516,molecular_function,calmodulin binding;GO:0005388,molecular_function,calcium-transporting ATPase activity;GO:0006816,biological_process,calcium ion transport;GO:0005524,molecular_function,ATP binding;GO:0043231,cellular_component,intracellular membrane-bou…	-
Solyc01g093960.2	1;1;1;1;1;1;1;1	85535132;85535502;85535737;85536094;85536368;85536610;85536752;85540014	85535355;85535647;85535799;85536135;85536467;85536671;85536827;85540286	-;-;-;-;-;-;-;-	986	2.78151	2.37771	2.65489	4.43795	5.14266	5.01063	0.000176257	0.0252318	-0.893023	K4AZD7,Uncharacterized protein	XP_004229868.1,MADS-box transcription factor 6 isoform X1	PF01486,K-box region;PF00319,SRF-type transcription factor (DNA-binding and dimerisation domain)	IPR002100,Transcription factor, MADS-box;IPR036879,Transcription factor, MADS-box superfamily;IPR002487,Transcription factor, K-box;IPR033896,MADS MEF2-like	KOG0014,MADS box transcription factor;COG5068,Regulator of arginine metabolism and related MADS box-containing transcription factors	GO:0046983,molecular_function,protein dimerization activity;GO:0003677,molecular_function,DNA binding;GO:0003700,molecular_function,DNA binding transcription factor activity;GO:0045944,biological_process,positive regulation of transcription by RNA polymerase II;GO:0006355,biological_process,regulation of transcription, DNA-templated;GO:0006351,biological_process,transcription, DNA-templated;GO:00…	-
Solyc06g072520.1	6;6;6;6;6;6;6	44729547;44730086;44730894;44731207;44731411;44731668;44732154	44729795;44730259;44730959;44731275;44731497;44731784;44732261	+;+;+;+;+;+;+	870	1.51052	0.545364	1.53394	1.74324	2.28362	2.69164	0.0359363	0.289871	-0.890209	K4C8X2,Uncharacterized protein	XP_010322508.1,transcription factor bHLH137-like	PF00010,Helix-loop-helix DNA-binding domain	IPR011598,Myc-type, basic helix-loop-helix (bHLH) domain;IPR036638,Helix-loop-helix DNA-binding domain superfamily	ENOG410JDCC,-;ENOG4111AQI,-	GO:0046983,molecular_function,protein dimerization activity	-
Solyc02g083880.2	2;2;2;2	47137386;47137630;47137762;47138250	47137534;47137681;47138030;47138264	+;+;+;+	485	1.64931	5.29423	2.0637	3.02452	8.92646	4.94607	0.156215	0.536114	-0.887313	K4BAQ6,Uncharacterized protein	XP_004232490.1,gibberellin-regulated protein 11	PF02704,ibberellin regulated protein	IPR003854,Gibberellin regulated protein	ENOG410YT52,-;ENOG410J3Q8,-	-	-
Solyc05g047580.2	5;5;5;5;5;5;5;5;5;5;5;5;5;5;5;5;5	59040928;59041536;59042816;59043488;59044057;59044406;59044676;59045532;59045742;59046231;59046972;59047873;59049104;59049536;59049978;59051028;59051273	59041056;59041619;59042996;59043631;59044103;59044462;59044774;59045654;59045864;59046344;59047160;59048039;59049188;59049730;59050067;59051198;59051483	-;-;-;-;-;-;-;-;-;-;-;-;-;-;-;-;-	2209	0.310386	0.505383	0.151033	0.742839	0.805423	0.232702	0.152593	0.531749	-0.886861	K4C0Z1,Terpene cyclase/mutase family member	-	PF13243,Squalene-hopene cyclase C-terminal domain;PF13249,Squalene-hopene cyclase N-terminal domain	IPR002365,Terpene synthase, conserved site;IPR032697,Squalene cyclase, N-terminal;IPR032696,Squalene cyclase, C-terminal;IPR008930,Terpenoid cyclases/protein prenyltransferase alpha-alpha toroid;IPR018333,Squalene cyclase	COG1657,Squalene cyclase;KOG0497,Oxidosqualene-lanosterol cyclase and related proteins	GO:0016853,molecular_function,isomerase activity;GO:0016866,molecular_function,intramolecular transferase activity	-
Solyc08g065210.1	8	53049121	53049672	+	552	20.5983	15.5728	16.7838	26.2138	25.0331	47.3892	0.0109438	0.167533	-0.885867	K4CLA2,Uncharacterized protein	-	-	-	-	-	-
Solyc08g007820.1	8	2326801	2327535	-	735	5.83029	8.35395	7.61189	16.3045	10.3685	13.6766	0.00175685	0.0701664	-0.885484	K4CIR9,Uncharacterized protein	XP_010324621.1,dehydration-responsive element-binding protein 1E-like	PF00847,AP2 domain	IPR036955,AP2/ERF domain superfamily;IPR001471,AP2/ERF domain;IPR016177,DNA-binding domain superfamily	-	GO:0006355,biological_process,regulation of transcription, DNA-templated;GO:0003700,molecular_function,DNA binding transcription factor activity;GO:0003677,molecular_function,DNA binding;GO:0005634,cellular_component,nucleus;GO:0006351,biological_process,transcription, DNA-templated	-
Solyc03g007340.2	3;3;3	1902871;1904092;1905303	1903421;1904343;1905696	-;-;-	1197	1.1456	1.00261	1.28641	1.86937	2.18	2.33806	0.00167038	0.0686859	-0.884197	K4BEF7,Uncharacterized protein	XP_004234273.1,uncharacterized protein LOC101255466	-	-	ENOG4111YXD,-;ENOG410IG3Y,-	GO:0016021,cellular_component,integral component of membrane;GO:0016020,cellular_component,membrane	-
Solyc08g067440.1	8;8;8	56482053;56482594;56485282	56482264;56482716;56485435	-;-;-	489	3.91429	3.93819	3.25392	6.60969	7.45872	6.42402	0.000826144	0.0507199	-0.877305	K4CLX0,Uncharacterized protein	XP_004245217.1,N-alpha-acetyltransferase 50	PF00583,Acetyltransferase (GNAT) family	IPR016181,Acyl-CoA N-acyltransferase;IPR000182,GNAT domain	KOG3138,Predicted N-acetyltransferase;COG0456,Acetyltransferases	GO:0008080,molecular_function,N-acetyltransferase activity;GO:0007064,biological_process,mitotic sister chromatid cohesion;GO:0006474,biological_process,N-terminal protein amino acid acetylation;GO:0016573,biological_process,histone acetylation;GO:0031415,cellular_component,NatA complex	-
Solyc12g088170.1	12;12;12	63622334;63622874;63623671	63622628;63623497;63624116	+;+;+	1365	9.77396	10.0598	11.4877	11.3111	18.1176	28.3066	0.0325872	0.277437	-0.866873	B5M6H1,Anthocyanin acyltransferase	NP_001234419.1,anthocyanin acyltransferase	PF02458,Transferase family	IPR023213,Chloramphenicol acetyltransferase-like domain superfamily;IPR003480,Transferase	-	GO:0016747,molecular_function,transferase activity, transferring acyl groups other than amino-acyl groups;GO:0016746,molecular_function,transferase activity, transferring acyl groups;GO:0016740,molecular_function,transferase activity	K13065,ko00945,Stilbenoid, diarylheptanoid and gingerol biosynthesis;K13065,ko00940,Phenylpropanoid biosynthesis;K13065,ko00941,Flavonoid biosynthesis
Solyc07g053230.2	7;7;7	61699380;61699603;61699848	61699512;61699732;61700488	+;+;+	904	16.0855	22.8465	17.7717	33.306	39.1655	31.3376	0.000308447	0.0335736	-0.865536	K4CFM1,Uncharacterized protein	-	PF00249,Myb-like DNA-binding domain	IPR009057,Homeobox-like domain superfamily;IPR001005,SANT/Myb domain;IPR017930,Myb domain	KOG0048,Transcription factor, Myb superfamily;COG5147,Myb superfamily proteins, including transcription factors and mRNA splicing factors	GO:0001135,molecular_function,transcription factor activity, RNA polymerase II transcription factor recruiting;GO:0003677,molecular_function,DNA binding;GO:0000981,molecular_function,RNA polymerase II transcription factor activity, sequence-specific DNA binding;GO:0043565,molecular_function,sequence-specific DNA binding;GO:0006357,biological_process,regulation of transcription by RNA polymerase I…	-
Solyc08g005670.2	8;8	519337;520252	519794;521518	-;-	1725	0.745264	0.533926	0.684372	1.23953	2.0972	0.248328	0.234167	0.623886	-0.865412	K4CI58,Uncharacterized protein	-	PF03936,Terpene synthase family, metal binding domain	IPR005630,Terpene synthase, metal-binding domain;IPR008949,Isoprenoid synthase domain superfamily	-	GO:0010333,molecular_function,terpene synthase activity;GO:0000287,molecular_function,magnesium ion binding;GO:0016829,molecular_function,lyase activity	-
Solyc09g005940.2	9;9;9;9;9;9;9;9;9	650910;651436;651652;651947;652209;652930;653178;653742;654614	651245;651539;651851;652047;652422;653091;653259;654115;654902	+;+;+;+;+;+;+;+;+	1862	0.736458	0.359739	0.427273	0.867921	1.51291	0.398765	0.119134	0.480169	-0.863893	K4CQ84,Fatty acyl-CoA reductase	XP_004246728.1,fatty acyl-CoA reductase 2-like isoform X1	PF03015,Male sterility protein;PF07993,Male sterility protein	IPR033640,Fatty acyl-CoA reductase, C-terminal;IPR036291,NAD(P)-binding domain superfamily;IPR013120,Male sterility, NAD-binding;IPR026055,Fatty acyl-CoA reductase	KOG1221,Acyl-CoA reductase;ENOG410XS7R,-	GO:0006629,biological_process,lipid metabolic process;GO:0010345,biological_process,suberin biosynthetic process;GO:0080019,molecular_function,fatty-acyl-CoA reductase (alcohol-forming) activity;GO:0043231,cellular_component,intracellular membrane-bounded organelle;GO:0016491,molecular_function,oxidoreductase activity;GO:0102965,molecular_function,alcohol-forming fatty acyl-CoA reductase activity…	K13356,ko04146,Peroxisome;K13356,ko04212,Longevity regulating pathway - worm;K13356,ko00073,Cutin, suberine and wax biosynthesis
Solyc01g103070.2	1	91745049	91745998	+	950	3.84922	3.49607	4.0522	6.28108	5.77453	8.77773	0.000707731	0.0483242	-0.86087	K4B1N3,Uncharacterized protein	-	-	-	ENOG411153U,-;ENOG410J8AV,-	-	-
Solyc07g049400.1	7	59674298	59674810	+	513	21.7744	29.0523	27.2648	40.5653	37.572	64.6306	0.0048053	0.112553	-0.859063	K4CF43,Uncharacterized protein	XP_004243512.1,mitochondrial ubiquitin ligase activator of nfkb 1-like;XP_010323853.1,-	PF13920,Zinc finger, C3HC4 type (RING finger)	IPR001841,Zinc finger, RING-type;IPR013083,Zinc finger, RING/FYVE/PHD-type	ENOG410J21A,-;ENOG410YP5G,-	-	-
Solyc01g111340.2	1;1;1;1;1;1;1;1	97617582;97618107;97618906;97619145;97619331;97619629;97619844;97619958	97617982;97618745;97619052;97619246;97619503;97619767;97619878;97620359	-;-;-;-;-;-;-;-	2038	0.65884	0.547788	0.428152	1.13455	0.814802	1.00891	0.00824592	0.143539	-0.855323	K4B3Z6,Uncharacterized protein	-	PF00331,lycosyl hydrolase family 10	IPR017853,Glycoside hydrolase superfamily;IPR001000,Glycoside hydrolase family 10 domain	COG3693,Beta-1,4-xylanase;ENOG410IJCI,-	GO:0004553,molecular_function,hydrolase activity, hydrolyzing O-glycosyl compounds;GO:0005975,biological_process,carbohydrate metabolic process	-
Solyc10g050670.1	10;10	50352624;50352964	50352696;50352989	+;+	99	83.3968	102.618	113.284	158.719	178.217	207.981	0.000125623	0.0223531	-0.855257	K4D0M2,Uncharacterized protein	-	-	-	-	-	-
Solyc02g073580.1	2	41748166	41748825	+	660	141.803	95.4007	113.855	217.322	210.671	208.082	0.000164675	0.0249766	-0.853129	K4B8N3,Uncharacterized protein	XP_010316825.1,transcription factor TGA2.3	PF14144,Seed dormancy control	IPR025422,Transcription factor TGA like domain	ENOG4111BI9,-;ENOG410IY34,-	GO:0043565,molecular_function,sequence-specific DNA binding;GO:0006351,biological_process,transcription, DNA-templated	-
Solyc02g065020.1	2;2	36140170;36140753	36140652;36140815	+;+	546	2.2499	1.73797	2.35018	2.45894	4.88785	4.18428	0.016226	0.204444	-0.845936	K4B6T7,Uncharacterized protein	XP_010317165.1,uncharacterized protein LOC104645957	-	-	ENOG410YTQ9,-;ENOG410IZ03,-	-	-
Solyc07g056000.2	7;7;7	63901549;63901961;63902234	63901861;63902154;63902824	+;+;+	1098	8.9504	12.9127	10.9154	23.7531	19.0665	16.0474	0.00223764	0.0779759	-0.84263	Q43528,Xyloglucan endotransglucosylase/hydrolase	NP_001234207.1,xyloglycan endo-transglycosylase precursor	PF00722,lycosyl hydrolases family 16;PF06955,Xyloglucan endo-transglycosylase (XET) C-terminus	IPR000757,Glycoside hydrolase family 16;IPR016455,Xyloglucan endotransglucosylase/hydrolase;IPR010713,Xyloglucan endo-transglycosylase, C-terminal;IPR008263,Glycoside hydrolase, family 16, active site;IPR013320,Concanavalin A-like lectin/glucanase domain superfamily;IPR008264,Beta-glucanase	COG2273,Beta-glucanase/Beta-glucan synthetase;ENOG410IHDJ,-	GO:0016798,molecular_function,hydrolase activity, acting on glycosyl bonds;GO:0042546,biological_process,cell wall biogenesis;GO:0016787,molecular_function,hydrolase activity;GO:0005975,biological_process,carbohydrate metabolic process;GO:0005618,cellular_component,cell wall;GO:0071555,biological_process,cell wall organization;GO:0016740,molecular_function,transferase activity;GO:0004553,molecula…	-
Solyc02g068510.1	2;2;2;2	38464522;38465436;38465690;38467432	38464854;38465576;38465764;38467608	-;-;-;-	726	1.65272	1.07641	1.27259	1.98627	1.4704	3.77622	0.0457032	0.320877	-0.842147	K4B7I3,Uncharacterized protein	XP_004233255.2,uncharacterized protein LOC101262482	PF04640,PLATZ transcription factor	IPR006734,Protein of unknown function DUF597	ENOG410IKJG,-;ENOG4111T02,-	-	-
Solyc05g011890.1	5	5114556	5115566	+	1011	3.95606	2.34652	3.47771	3.49208	4.51687	9.66046	0.0762121	0.402808	-0.836529	K4BXR2,Sulfotransferase	XP_004239020.1,cytosolic sulfotransferase 12-like	PF00685,Sulfotransferase domain	IPR000863,Sulfotransferase domain;IPR027417,P-loop containing nucleoside triphosphate hydrolase	KOG1584,Sulfotransferase;ENOG4111H56,-	GO:0008146,molecular_function,sulfotransferase activity;GO:0016740,molecular_function,transferase activity	-
Solyc10g055760.1	10;10;10	57396733;57396964;57397310	57396880;57397232;57397744	+;+;+	852	8.51688	13.2997	12.9525	12.9274	20.952	28.7588	0.0337509	0.281572	-0.833347	K4D1G6,Uncharacterized protein	XP_004248638.1,NAC domain-containing protein 35	PF02365,No apical meristem (NAM) protein	IPR003441,NAC domain;IPR036093,NAC domain superfamily	ENOG410IVEW,-;ENOG410Y9QS,-	GO:0045792,biological_process,negative regulation of cell size;GO:0003677,molecular_function,DNA binding;GO:0006355,biological_process,regulation of transcription, DNA-templated;GO:0009965,biological_process,leaf morphogenesis;GO:0006351,biological_process,transcription, DNA-templated;GO:0010200,biological_process,response to chitin;GO:0048281,biological_process,inflorescence morphogenesis;GO:000…	-
Solyc09g072700.2	9;9	65312183;65313846	65313176;65314163	-;-	1312	1.06696	1.46782	0.978047	2.21717	2.16973	1.89369	0.00449691	0.108915	-0.833312	K4CUU6,Peroxidase	-	PF00141,Peroxidase	IPR019794,Peroxidase, active site;IPR002016,Haem peroxidase, plant/fungal/bacterial;IPR033905,Secretory peroxidase;IPR010255,Haem peroxidase;IPR019793,Peroxidases heam-ligand binding site;IPR000823,Plant peroxidase	ENOG4110UVG,-;ENOG410IEWY,-	GO:0009664,biological_process,plant-type cell wall organization;GO:0009505,cellular_component,plant-type cell wall;GO:0046872,molecular_function,metal ion binding;GO:0098869,biological_process,cellular oxidant detoxification;GO:0016491,molecular_function,oxidoreductase activity;GO:0009506,cellular_component,plasmodesma;GO:0006979,biological_process,response to oxidative stress;GO:0042744,biologic…	-
Solyc12g006420.1	12;12;12;12;12	903491;906232;906984;907410;908780	905583;906307;907040;907576;908840	-;-;-;-;-	2454	2.631	2.49073	2.71908	5.07586	3.93923	4.99236	9.99e-05	0.0200849	-0.832717	K4DBH9,Uncharacterized protein	XP_004251557.1,uncharacterized protein LOC101260608 isoform X2	-	-	ENOG410YXYM,-;ENOG410IG2R,-	GO:0003723,molecular_function,RNA binding;GO:0000290,biological_process,deadenylation-dependent decapping of nuclear-transcribed mRNA;GO:0033962,biological_process,cytoplasmic mRNA processing body assembly;GO:0000932,cellular_component,P-body	K12617,ko03018,RNA degradation
Solyc08g007080.2	8;8;8;8;8;8;8;8;8;8;8	1637048;1637298;1637804;1638118;1638609;1639489;1640479;1640694;1641333;1641616;1641819	1637051;1637495;1637952;1638226;1638799;1640281;1640583;1640781;1641419;1641721;1641994	-;-;-;-;-;-;-;-;-;-;-	2006	0.455728	0.5287	0.434982	0.594918	1.31561	0.640626	0.0387002	0.300004	-0.830278	K4CIJ5,Uncharacterized protein	XP_010324567.1,type I inositol polyphosphate 5-phosphatase 2-like isoform X2	PF03372,ndonuclease/Exonuclease/phosphatase family	IPR036691,Endonuclease/exonuclease/phosphatase superfamily;IPR000300,Inositol polyphosphate-related phosphatase;IPR005135,Endonuclease/exonuclease/phosphatase	COG5411,Phosphatidylinositol 5-phosphate phosphatase;KOG0565,Inositol polyphosphate 5-phosphatase and related proteins	GO:0046856,biological_process,phosphatidylinositol dephosphorylation;GO:0016787,molecular_function,hydrolase activity	-
Solyc10g009550.2	10;10;10	3672838;3674066;3674300	3673538;3674194;3674913	-;-;-	1444	6.1529	6.93879	6.59371	10.3135	12.4444	12.4396	2.42e-05	0.0118865	-0.829738	K4CYD1,Uncharacterized protein	XP_004248079.1,probable WRKY transcription factor 30	PF03106,WRKY DNA -binding domain	IPR036576,WRKY domain superfamily;IPR003657,WRKY domain	-	GO:0003677,molecular_function,DNA binding;GO:0043565,molecular_function,sequence-specific DNA binding;GO:0003700,molecular_function,DNA binding transcription factor activity;GO:0006355,biological_process,regulation of transcription, DNA-templated;GO:0006351,biological_process,transcription, DNA-templated;GO:0005634,cellular_component,nucleus	-
Solyc06g084030.2	6;6;6;6;6;6	49288411;49288930;49289924;49291021;49291340;49292386	49288831;49288992;49290020;49291239;49291435;49292664	-;-;-;-;-;-	1175	1.33725	1.37767	1.22313	2.53916	2.0694	2.38183	0.00191364	0.0735006	-0.823754	K4CAQ8,Uncharacterized protein	-	PF13649,Methyltransferase domain;PF13489,Methyltransferase domain;PF05148,Hypothetical methyltransferase;PF13847,Methyltransferase domain;PF08241,Methyltransferase domain;PF08242,Methyltransferase domain;PF01209,ubiE/COQ5 methyltransferase family	IPR013216,Methyltransferase type 11;IPR029063,S-adenosyl-L-methionine-dependent methyltransferase	ENOG4111EZC,-;ENOG410IQG5,-	GO:0032259,biological_process,methylation;GO:0008168,molecular_function,methyltransferase activity;GO:0008152,biological_process,metabolic process	-
Solyc03g094070.2	3;3;3	55778673;55778841;55779537	55778682;55779082;55779765	-;-;-	481	1.30666	0.464196	1.60066	2.48109	1.35627	2.13737	0.0937959	0.4363	-0.821449	K4BIT2,Uncharacterized protein	-	-	IPR008831,Mediator complex, subunit Med31	-	GO:0070847,cellular_component,core mediator complex;GO:0016592,cellular_component,mediator complex;GO:0003713,molecular_function,transcription coactivator activity;GO:0006355,biological_process,regulation of transcription, DNA-templated;GO:0006357,biological_process,regulation of transcription by RNA polymerase II;GO:0001104,molecular_function,RNA polymerase II transcription cofactor activity	-
Solyc11g042560.1	11	36072303	36072824	+	522	0.766203	1.60401	2.06492	3.04829	3.522	1.313	0.10385	0.454289	-0.820478	K4D827,Uncharacterized protein	XP_004250806.1,ethylene-responsive transcription factor ERF022-like	PF00847,AP2 domain	IPR036955,AP2/ERF domain superfamily;IPR001471,AP2/ERF domain;IPR017392,AP2/ERF transcription factor ERF/PTI6;IPR016177,DNA-binding domain superfamily	ENOG410J1FP,-;ENOG4111977,-	GO:0006355,biological_process,regulation of transcription, DNA-templated;GO:0003700,molecular_function,DNA binding transcription factor activity;GO:0003677,molecular_function,DNA binding;GO:0005634,cellular_component,nucleus;GO:0006351,biological_process,transcription, DNA-templated	-
Solyc09g074230.2	9;9;9;9;9;9;9;9;9;9;9;9;9;9;9;9;9;9	66003686;66004083;66004268;66004413;66004558;66004701;66004853;66005025;66005200;66005363;66005543;66005698;66006005;66006164;66006321;66006479;66007141;66007366	66003991;66004197;66004327;66004466;66004617;66004763;66004896;66005109;66005280;66005455;66005607;66005773;66006070;66006229;66006380;66006568;66007203;66007669	-;-;-;-;-;-;-;-;-;-;-;-;-;-;-;-;-;-	1751	4.43782	4.22392	3.91335	6.55998	7.53602	8.21992	4.64e-05	0.0136154	-0.818986	K4CV00,Uncharacterized protein	NP_001233882.2,protein st3	PF00083,Sugar (and other) transporter	IPR036259,MFS transporter superfamily;IPR003663,Sugar/inositol transporter;IPR020846,Major facilitator superfamily domain;IPR005829,Sugar transporter, conserved site;IPR005828,Major facilitator, sugar transporter-like	ENOG410XNQK,-;KOG0254,Predicted transporter (major facilitator superfamily)	GO:0009705,cellular_component,plant-type vacuole membrane;GO:0022857,molecular_function,transmembrane transporter activity;GO:0005774,cellular_component,vacuolar membrane;GO:0055085,biological_process,transmembrane transport;GO:0005351,molecular_function,carbohydrate:proton symporter activity;GO:0005355,molecular_function,glucose transmembrane transporter activity;GO:0005773,cellular_component,va…	-
Solyc02g064680.2	2;2;2;2;2;2;2	35755718;35757099;35757232;35759305;35759958;35760265;35760656	35755964;35757153;35759183;35759463;35760129;35760563;35761244	+;+;+;+;+;+;+	3473	22.4402	34.0575	30.1494	59.1462	46.3621	47.503	0.00254584	0.0823215	-0.816507	K4B6Q4,Calcium-transporting ATPase	XP_004233457.1,calcium-transporting ATPase 2, plasma membrane-type-like	PF13246,Cation transport ATPase (P-type);PF12515,Ca2+-ATPase N terminal autoinhibitory domain;PF00690,Cation transporter/ATPase, N-terminus;PF00122,1-E2 ATPase;PF00689,Cation transporting ATPase, C-terminus	IPR006408,P-type ATPase, subfamily IIB;IPR024750,Calcium-transporting P-type ATPase, N-terminal autoinhibitory domain;IPR004014,Cation-transporting P-type ATPase, N-terminal;IPR023214,HAD superfamily;IPR036412,HAD-like superfamily;IPR023299,P-type ATPase, cytoplasmic domain N;IPR018303,P-type ATPase, phosphorylation site;IPR023298,P-type ATPase, transmembrane domain superfamily;IPR006068,Cation-t…	ENOG410XNNC,-;KOG0204,Calcium transporting ATPase	GO:0016787,molecular_function,hydrolase activity;GO:0099132,biological_process,ATP hydrolysis coupled cation transmembrane transport;GO:0005516,molecular_function,calmodulin binding;GO:0005388,molecular_function,calcium-transporting ATPase activity;GO:0006816,biological_process,calcium ion transport;GO:0005887,cellular_component,integral component of plasma membrane;GO:0043231,cellular_component,…	-
Solyc10g005360.2	10;10	261366;263657	261792;264169	-;-	940	0.668623	0.771973	0.491437	1.11088	1.41956	0.881035	0.0318014	0.273218	-0.814	K4CX69,Uncharacterized protein	-	PF03171,2OG-Fe(II) oxygenase superfamily;PF14226,non-haem dioxygenase in morphine synthesis N-terminal	IPR005123,Oxoglutarate/iron-dependent dioxygenase;IPR027443,Isopenicillin N synthase-like;IPR026992,Non-haem dioxygenase N-terminal domain	KOG0143,Iron/ascorbate family oxidoreductases;COG3491,Isopenicillin N synthase and related dioxygenases	GO:0055114,biological_process,oxidation-reduction process;GO:0016491,molecular_function,oxidoreductase activity;GO:0046872,molecular_function,metal ion binding	-
Solyc12g088300.1	12;12;12;12	63742754;63743309;63743459;63743972	63742782;63743384;63743530;63744340	-;-;-;-	546	0.99414	1.17569	0.987075	1.59376	2.11807	1.88292	0.0177934	0.211193	-0.811897	K4DGQ1,Uncharacterized protein	XP_010314601.1,uncharacterized protein LOC101255075	-	-	ENOG4111E32,-;ENOG410JHC3,-	GO:0009690,biological_process,cytokinin metabolic process	-
Solyc06g005610.1	6	671374	671703	+	330	4.67484	4.65163	5.05502	7.38344	5.75088	12.2885	0.0168679	0.207254	-0.809982	K4C343,Uncharacterized protein	-	PF08137,VL family	IPR012552,DVL	ENOG410ZEKB,-;ENOG410JPEV,-	-	-
Solyc11g011380.1	11;11;11;11;11;11;11;11;11;11;11;11	4456053;4457687;4457823;4458024;4458352;4458545;4458973;4459186;4459380;4459586;4459710;4460060	4456126;4457726;4457926;4458072;4458458;4458632;4459101;4459260;4459433;4459623;4459869;4460206	+;+;+;+;+;+;+;+;+;+;+;+	1065	51.4768	54.1948	49.6411	72.44	93.6644	107.742	0.000138088	0.0223531	-0.807869	K4D5U3,Glutamine synthetase	NP_001306784.1,glutamine synthetase	PF00120,lutamine synthetase, catalytic domain;PF03951,lutamine synthetase, beta-Grasp domain	IPR027303,Glutamine synthetase, glycine-rich site;IPR027302,Glutamine synthetase, N-terminal conserved site;IPR008146,Glutamine synthetase, catalytic domain;IPR008147,Glutamine synthetase, beta-Grasp domain;IPR036651,Glutamine synthetase, N-terminal domain superfamily;IPR014746,Glutamine synthetase/guanido kinase, catalytic domain	COG0174,Glutamine synthetase;KOG0683,Glutamine synthetase	GO:0004356,molecular_function,glutamate-ammonia ligase activity;GO:0003824,molecular_function,catalytic activity;GO:0006542,biological_process,glutamine biosynthetic process;GO:0006807,biological_process,nitrogen compound metabolic process;GO:0016874,molecular_function,ligase activity;GO:0000166,molecular_function,nucleotide binding;GO:0005524,molecular_function,ATP binding	K01915,ko02020,Two-component system;K01915,ko01230,Biosynthesis of amino acids;K01915,ko04727,GABAergic synapse;K01915,ko00220,Arginine biosynthesis;K01915,ko00630,Glyoxylate and dicarboxylate metabolism;K01915,ko00910,Nitrogen metabolism;K01915,ko00250,Alanine, aspartate and glutamate metabolism;K01915,ko04724,Glutamatergic synapse
Solyc10g081320.1	10;10;10	62422767;62423660;62424778	62423058;62424139;62424965	+;+;+	960	2.97588	5.6401	2.3258	4.53224	6.1777	8.59705	0.0702072	0.386987	-0.803634	K4D319,Uncharacterized protein	NP_001335087.1,Myb-like DNA-binding family protein	PF00249,Myb-like DNA-binding domain	IPR009057,Homeobox-like domain superfamily;IPR001005,SANT/Myb domain;IPR017930,Myb domain	KOG0048,Transcription factor, Myb superfamily;COG5147,Myb superfamily proteins, including transcription factors and mRNA splicing factors	GO:0001135,molecular_function,transcription factor activity, RNA polymerase II transcription factor recruiting;GO:0003677,molecular_function,DNA binding;GO:0000981,molecular_function,RNA polymerase II transcription factor activity, sequence-specific DNA binding;GO:0043565,molecular_function,sequence-specific DNA binding;GO:0006357,biological_process,regulation of transcription by RNA polymerase I…	-
Solyc04g009400.2	4;4;4;4;4;4	2827528;2829641;2832590;2833069;2833370;2833573	2827530;2829726;2832964;2833290;2833494;2833846	+;+;+;+;+;+	1085	0.552938	0.720252	1.08806	1.2374	1.61247	1.31602	0.0238431	0.238225	-0.802895	K4BP96,Uncharacterized protein	XP_004237166.1,uncharacterized protein LOC101248666 isoform X1	-	IPR011011,Zinc finger, FYVE/PHD-type;IPR013083,Zinc finger, RING/FYVE/PHD-type	ENOG410YT9P,-;ENOG410JD6D,-	GO:0046872,molecular_function,metal ion binding	-
Solyc01g007500.2	1;1	1869602;1871457	1871295;1871620	+;+	1858	2.59853	2.05793	2.09953	3.61297	3.36748	4.85696	0.0010339	0.0547583	-0.801089	K4ASV3,Photosystem II CP47 reaction center protein	-	PF00421,Photosystem II protein	IPR000932,Photosystem antenna protein-like;IPR036001,Photosystem antenna protein-like superfamily;IPR017486,Photosystem II CP47 reaction centre protein	ENOG410XQ0W,-;ENOG410IIW0,-	GO:0009523,cellular_component,photosystem II;GO:0018298,biological_process,protein-chromophore linkage;GO:0009772,biological_process,photosynthetic electron transport in photosystem II;GO:0010287,cellular_component,plastoglobule;GO:0009579,cellular_component,thylakoid;GO:0009767,biological_process,photosynthetic electron transport chain;GO:0010207,biological_process,photosystem II assembly;GO:000…	-
Solyc01g089930.1	1;1	83637152;83638739	83637286;83638864	+;+	261	5.25397	3.31495	3.73651	7.23968	6.70316	7.54973	0.00950727	0.155134	-0.80014	K4AYT4,Uncharacterized protein	XP_019071265.1,riboflavin biosynthesis protein PYRR, chloroplastic-like	-	-	KOG1018,Cytosine deaminase FCY1 and related enzymes;COG0590,Cytosine/adenosine deaminases	-	-
Solyc12g044240.1	12;12	38736614;38736876	38736760;38737013	-;-	285	12.2293	4.70059	8.4646	13.3473	11.1329	19.9403	0.0514083	0.337293	-0.799672	K4DFB2,Uncharacterized protein	XP_004252346.1,dynein light chain LC6, flagellar outer arm	PF01221,ynein light chain type 1	IPR001372,Dynein light chain, type 1/2;IPR037177,Dynein light chain superfamily	KOG3430,Dynein light chain type 1;ENOG4111NK2,-	GO:0010970,biological_process,transport along microtubule;GO:0051959,molecular_function,dynein light intermediate chain binding;GO:0008092,molecular_function,cytoskeletal protein binding;GO:0005868,cellular_component,cytoplasmic dynein complex;GO:0045505,molecular_function,dynein intermediate chain binding;GO:0007017,biological_process,microtubule-based process;GO:2000582,biological_process,posit…	K10418,ko04962,Vasopressin-regulated water reabsorption
Solyc08g079080.2	8;8;8;8;8;8;8	62722555;62723259;62724085;62725141;62725400;62726234;62726404	62722998;62723267;62724941;62725302;62725635;62726321;62726754	+;+;+;+;+;+;+	2147	0.864904	0.67597	1.08776	1.82966	1.464	1.27692	0.00723298	0.134219	-0.796634	K4CNR7,Uncharacterized protein	-	PF08244,lycosyl hydrolases family 32 C terminal;PF00251,lycosyl hydrolases family 32 N-terminal domain;PF11837,omain of unknown function (DUF3357)	IPR018053,Glycoside hydrolase, family 32, active site;IPR013148,Glycosyl hydrolase family 32, N-terminal;IPR001362,Glycoside hydrolase, family 32;IPR013189,Glycosyl hydrolase family 32, C-terminal;IPR013320,Concanavalin A-like lectin/glucanase domain superfamily;IPR021792,Beta-fructofuranosidase;IPR023296,Glycosyl hydrolase, five-bladed beta-propellor domain superfamily	COG1621,Beta-fructosidases (levanase/invertase);KOG0228,Beta-fructofuranosidase (invertase)	GO:0016798,molecular_function,hydrolase activity, acting on glycosyl bonds;GO:0005975,biological_process,carbohydrate metabolic process;GO:0016787,molecular_function,hydrolase activity;GO:0004553,molecular_function,hydrolase activity, hydrolyzing O-glycosyl compounds;GO:0004575,molecular_function,sucrose alpha-glucosidase activity;GO:0008152,biological_process,metabolic process;GO:0016020,cellula…	-
Solyc01g065740.2	1;1;1;1	72350747;72352093;72352652;72354545	72351725;72352257;72352980;72354883	+;+;+;+	1812	0.346857	0.462082	0.59486	0.933033	0.523673	0.9929	0.0371517	0.294825	-0.79558	K4AWH7,Uncharacterized protein	XP_004229273.1,putative F-box/LRR-repeat protein At3g18150	PF00646,-box domain	IPR036047,F-box-like domain superfamily;IPR032675,Leucine-rich repeat domain superfamily;IPR001810,F-box domain	ENOG410IXYP,-;ENOG410ZUW1,-	-	-
Solyc03g095780.1	3	57036617	57037222	+	606	1.97999	2.11856	2.79508	2.21548	5.72508	4.19412	0.0410172	0.309662	-0.79526	K4BJ00,Uncharacterized protein	XP_004235232.1,abscisic acid receptor PYL4	PF10604,Polyketide cyclase / dehydrase and lipid transport	IPR023393,START-like domain superfamily;IPR019587,Polyketide cyclase/dehydrase	ENOG4111D40,-;ENOG410JAPV,-	-	K14496,ko04075,Plant hormone signal transduction
Solyc04g006970.2	4;4;4;4;4;4;4;4;4;4;4;4;4;4;4;4;4;4;4;4	663594;665222;665503;665844;666097;666881;667096;667316;669979;670365;671198;672133;672648;672824;672979;673139;673310;673483;673803;674606	664673;665428;665629;665932;666195;667027;667197;667441;670227;670438;671329;672274;672743;672900;673057;673207;673387;673597;673966;674845	-;-;-;-;-;-;-;-;-;-;-;-;-;-;-;-;-;-;-;-	3492	2.51978	2.49366	3.00589	4.20073	5.25636	4.48156	8.72e-05	0.0181239	-0.790641	K4BNK4,Uncharacterized protein	XP_004236950.1,phosphoenolpyruvate carboxylase 4	PF00311,Phosphoenolpyruvate carboxylase	IPR015813,Pyruvate/Phosphoenolpyruvate kinase-like domain superfamily;IPR018129,Phosphoenolpyruvate carboxylase, Lys active site;IPR033129,Phosphoenolpyruvate carboxylase, His active site;IPR021135,Phosphoenolpyruvate carboxylase;IPR022805,Phosphoenolpyruvate carboxylase, bacterial/plant-type	ENOG410II17,-;COG2352,Phosphoenolpyruvate carboxylase	GO:0003824,molecular_function,catalytic activity;GO:0006099,biological_process,tricarboxylic acid cycle;GO:0005829,cellular_component,cytosol;GO:0008964,molecular_function,phosphoenolpyruvate carboxylase activity;GO:0015977,biological_process,carbon fixation	K01595,ko00710,Carbon fixation in photosynthetic organisms;K01595,ko00720,Carbon fixation pathways in prokaryotes;K01595,ko01200,Carbon metabolism;K01595,ko00680,Methane metabolism;K01595,ko00620,Pyruvate metabolism
Solyc06g073560.2	6;6;6;6;6;6;6;6;6;6;6;6;6;6;6	45355090;45355469;45355613;45355756;45355883;45356118;45356318;45356488;45356798;45357041;45357213;45357378;45358634;45358798;45359028	45355372;45355525;45355667;45355796;45356037;45356182;45356368;45356564;45356907;45357089;45357257;45357502;45358691;45358881;45359188	-;-;-;-;-;-;-;-;-;-;-;-;-;-;-	1416	1.33158	0.985515	0.706846	1.75583	2.51296	0.968057	0.0671217	0.380092	-0.790529	K4C975,Uncharacterized protein	XP_004241386.1,2-methylacyl-CoA dehydrogenase, mitochondrial	PF00441,Acyl-CoA dehydrogenase, C-terminal domain;PF02771,Acyl-CoA dehydrogenase, N-terminal domain;PF02770,Acyl-CoA dehydrogenase, middle domain	IPR036250,Acyl-CoA dehydrogenase-like, C-terminal;IPR009100,Acyl-CoA dehydrogenase/oxidase, N-terminal and middle domain superfamily;IPR013786,Acyl-CoA dehydrogenase/oxidase, N-terminal;IPR037069,Acyl-CoA dehydrogenase/oxidase, N-terminal domain superfamily;IPR009075,Acyl-CoA dehydrogenase/oxidase C-terminal;IPR034183,Isovaleryl-CoA dehydrogenase;IPR006091,Acyl-CoA oxidase/dehydrogenase, central …	ENOG410XNMY,-;KOG0141,Isovaleryl-CoA dehydrogenase	GO:0016627,molecular_function,oxidoreductase activity, acting on the CH-CH group of donors;GO:0050660,molecular_function,flavin adenine dinucleotide binding;GO:0016491,molecular_function,oxidoreductase activity;GO:0003995,molecular_function,acyl-CoA dehydrogenase activity;GO:0008152,biological_process,metabolic process;GO:0055114,biological_process,oxidation-reduction process	K00253,ko00280,Valine, leucine and isoleucine degradation
Solyc04g078140.2	4;4	62965957;62966420	62966319;62967201	-;-	1145	2.56991	3.60755	4.46037	3.93024	6.34496	8.28048	0.0271662	0.254129	-0.785747	K4BUQ1,Uncharacterized protein	XP_004238109.1,cytochrome b5-like	PF00173,Cytochrome b5-like Heme/Steroid binding domain	IPR001199,Cytochrome b5-like heme/steroid binding domain;IPR018506,Cytochrome b5, heme-binding site;IPR036400,Cytochrome b5-like heme/steroid binding domain superfamily	KOG0537,Cytochrome b5;COG5274,Cytochrome b involved in lipid metabolism	GO:0020037,molecular_function,heme binding;GO:0046872,molecular_function,metal ion binding;GO:0016021,cellular_component,integral component of membrane;GO:0016020,cellular_component,membrane	-
Solyc04g047680.1	4;4	35589495;35590684	35589994;35590759	-;-	576	1.53754	1.01754	0.98022	1.89923	1.3385	2.8756	0.053844	0.344994	-0.783611	K4BRJ7,Uncharacterized protein	-	-	-	-	-	-
Solyc08g007830.1	8	2339009	2339698	-	690	2.85684	4.24714	3.45905	6.95432	5.75869	5.5046	0.00331025	0.0937892	-0.782654	K4CIS0,Uncharacterized protein	XP_004244599.1,dehydration-responsive element-binding protein 1F-like	PF00847,AP2 domain	IPR036955,AP2/ERF domain superfamily;IPR001471,AP2/ERF domain;IPR016177,DNA-binding domain superfamily	-	GO:0006355,biological_process,regulation of transcription, DNA-templated;GO:0003700,molecular_function,DNA binding transcription factor activity;GO:0003677,molecular_function,DNA binding;GO:0005634,cellular_component,nucleus;GO:0006351,biological_process,transcription, DNA-templated	-
Solyc03g119250.2	3;3;3;3;3;3;3	67890016;67890907;67891084;67891364;67891917;67892557;67892721	67890526;67891003;67891278;67891524;67892475;67892632;67892864	-;-;-;-;-;-;-	1743	9.29335	12.8901	11.9412	24.563	17.7271	16.4006	0.00471862	0.111339	-0.781024	K4BM74,Uncharacterized protein	XP_004235786.1,protein SAR DEFICIENT 1	PF07887,Calmodulin binding protein-like	IPR012416,CALMODULIN-BINDING PROTEIN60	ENOG410Y9AX,-;ENOG410ISQ2,-	GO:0006950,biological_process,response to stress;GO:0005516,molecular_function,calmodulin binding	-
Solyc10g080130.1	10;10;10;10;10;10;10;10;10;10	61518217;61518468;61518623;61518779;61519086;61519484;61519776;61520180;61520934;61522261	61518376;61518517;61518692;61518866;61519090;61519511;61519842;61520255;61521232;61522344	+;+;+;+;+;+;+;+;+;+	927	0.678	0.572045	0.802863	0.911897	1.11958	1.54033	0.0299713	0.266343	-0.780408	K4D2Q4,Uncharacterized protein	-	PF01138,3' exoribonuclease family, domain 1;PF03725,3' exoribonuclease family, domain 2	IPR020568,Ribosomal protein S5 domain 2-type fold;IPR001247,Exoribonuclease, phosphorolytic domain 1;IPR015847,Exoribonuclease, phosphorolytic domain 2;IPR027408,PNPase/RNase PH domain superfamily;IPR036345,Exoribonuclease, PH domain 2 superfamily	KOG1613,Exosomal 3'-5' exoribonuclease complex, subunit Rrp43;COG2123,RNase PH-related exoribonuclease	GO:0034427,biological_process,nuclear-transcribed mRNA catabolic process, exonucleolytic, 3'-5';GO:0043928,biological_process,exonucleolytic nuclear-transcribed mRNA catabolic process involved in deadenylation-dependent decay;GO:0000177,cellular_component,cytoplasmic exosome (RNase complex);GO:0071035,biological_process,nuclear polyadenylation-dependent rRNA catabolic process;GO:0034473,biologica…	-
Solyc06g052050.2	6;6;6;6;6;6;6;6;6	35713191;35713454;35713815;35714114;35714583;35715127;35715399;35715581;35715802	35713239;35713721;35714029;35714356;35715032;35715281;35715481;35715749;35716219	+;+;+;+;+;+;+;+;+	2050	0.59924	0.530967	0.87633	1.05514	1.59114	0.821904	0.029642	0.26459	-0.779494	K4C5Z1,Uncharacterized protein	-	PF00012,Hsp70 protein	IPR018181,Heat shock protein 70, conserved site;IPR013126,Heat shock protein 70 family;IPR029047,Heat shock protein 70kD, peptide-binding domain superfamily;IPR029048,Heat shock protein 70kD, C-terminal domain superfamily	KOG0100,Molecular chaperones GRP78/BiP/KAR2, HSP70 superfamily;COG0443,Molecular chaperone	GO:0000166,molecular_function,nucleotide binding;GO:0005524,molecular_function,ATP binding	-
Solyc08g065410.1	8;8;8	53371801;53372246;53372469	53372141;53372342;53372471	-;-;-	441	1.42518	1.77205	3.08433	2.59338	2.01721	6.34615	0.137755	0.508787	-0.779218	K4CLC1,Uncharacterized protein	-	PF10604,Polyketide cyclase / dehydrase and lipid transport	IPR023393,START-like domain superfamily;IPR019587,Polyketide cyclase/dehydrase	-	-	-
Solyc06g048850.2	6;6	31829966;31830211	31830069;31830999	+;+	893	1.08771	3.00038	1.95425	3.22963	2.78931	4.41317	0.0537624	0.344825	-0.775427	K4C5D1,Uncharacterized protein	XP_004240856.1,uncharacterized protein At4g08330, chloroplastic-like	-	-	ENOG410YNZ7,-;ENOG410J2R4,-	-	-
Solyc09g090600.2	9;9;9	70069444;70069863;70070691	70069783;70070072;70071164	-;-;-	1024	0.557977	0.654136	0.902248	1.04403	1.33207	1.28286	0.0220087	0.230456	-0.774152	K4CW86,Uncharacterized protein	XP_004247765.1,acid phosphatase 1-like	PF03767,HAD superfamily, subfamily IIIB (Acid phosphatase)	IPR014403,Vegetative storage protein/acid phosphatase;IPR023214,HAD superfamily;IPR036412,HAD-like superfamily;IPR005519,Acid phosphatase, class B-like;IPR010028,Acid phosphatase, plant	ENOG410Y9AU,-;ENOG410IDXD,-	GO:0003993,molecular_function,acid phosphatase activity;GO:0016311,biological_process,dephosphorylation	-
Solyc02g076640.1	2	41799960	41800223	+	264	6.38461	3.48872	4.95781	9.606	7.41324	8.32933	0.0154782	0.199725	-0.772271	K4B8P1,Uncharacterized protein	-	PF14144,Seed dormancy control	IPR025422,Transcription factor TGA like domain	-	GO:0043565,molecular_function,sequence-specific DNA binding;GO:0006351,biological_process,transcription, DNA-templated;GO:0016021,cellular_component,integral component of membrane;GO:0016020,cellular_component,membrane	-
Solyc02g090380.2	2;2;2;2;2	51937335;51938784;51939387;51940101;51940426	51938172;51939178;51939769;51940312;51941484	+;+;+;+;+	2887	4.62122	6.20647	5.74261	10.5151	7.92937	9.95117	0.000509096	0.0411367	-0.772051	K4BCI7,Uncharacterized protein	XP_004232056.1,probable disease resistance protein At5g66900	PF00931,NB-ARC domain;PF05659,Arabidopsis broad-spectrum mildew resistance protein RPW8	IPR008808,Powdery mildew resistance protein, RPW8 domain;IPR002182,NB-ARC;IPR032675,Leucine-rich repeat domain superfamily;IPR027417,P-loop containing nucleoside triphosphate hydrolase	ENOG410IK3A,-;COG4886,Leucine-rich repeat (LRR) protein	GO:0006952,biological_process,defense response;GO:0005886,cellular_component,plasma membrane;GO:0043531,molecular_function,ADP binding;GO:0007165,biological_process,signal transduction	-
Solyc06g034140.1	6;6;6;6;6;6;6	23707557;23708383;23708673;23708965;23709197;23709507;23709645	23708299;23708473;23708879;23709115;23709231;23709560;23709701	-;-;-;-;-;-;-	1338	1.25974	0.813514	1.03576	1.63521	1.4627	2.24107	0.0124992	0.176658	-0.771881	K4C4N8,Uncharacterized protein	XP_004240808.1,B3 domain-containing protein Os01g0234100-like	PF02362,B3 DNA binding domain	IPR015300,DNA-binding pseudobarrel domain superfamily;IPR003340,B3 DNA binding domain	ENOG410IHVK,-;ENOG410YD7W,-	GO:0006355,biological_process,regulation of transcription, DNA-templated;GO:0003677,molecular_function,DNA binding;GO:0005634,cellular_component,nucleus;GO:0006351,biological_process,transcription, DNA-templated	-
Solyc04g079730.1	4	64093804	64095408	-	1605	1.29937	3.61697	1.24722	1.85889	6.50333	2.2775	0.315612	0.695727	-0.770188	M1BER1,Uncharacterized protein	XP_006366441.1,allene oxide synthase, chloroplastic	PF00067,Cytochrome P450	IPR036396,Cytochrome P450 superfamily;IPR002403,Cytochrome P450, E-class, group IV;IPR001128,Cytochrome P450	ENOG410ZAGU,-;ENOG410IF79,-	GO:0016705,molecular_function,oxidoreductase activity, acting on paired donors, with incorporation or reduction of molecular oxygen;GO:0046872,molecular_function,metal ion binding;GO:0004497,molecular_function,monooxygenase activity;GO:0005506,molecular_function,iron ion binding;GO:0055114,biological_process,oxidation-reduction process;GO:0020037,molecular_function,heme binding	K01723,ko00592,alpha-Linolenic acid metabolism
Solyc01g090050.2	1;1	83737504;83737639	83737550;83737999	-;-	408	3.78112	1.98378	2.01286	4.57033	3.92466	4.75961	0.0288701	0.261334	-0.767486	K4AYU6,Uncharacterized protein	-	-	-	-	GO:0016021,cellular_component,integral component of membrane;GO:0016020,cellular_component,membrane	-
Solyc04g011440.2	4;4	3894918;3896107	3895389;3898067	+;+	2433	3.34649	5.7242	5.52729	6.35616	11.7247	6.7961	0.0493479	0.333017	-0.759631	H1ZXA9,Heat shock protein 70 isoform 3	NP_001266213.1,heat shock protein 70-3	PF00012,Hsp70 protein	IPR018181,Heat shock protein 70, conserved site;IPR013126,Heat shock protein 70 family;IPR029047,Heat shock protein 70kD, peptide-binding domain superfamily;IPR029048,Heat shock protein 70kD, C-terminal domain superfamily	COG0443,Molecular chaperone;KOG0101,Molecular chaperones HSP70/HSC70, HSP70 superfamily	GO:0000166,molecular_function,nucleotide binding;GO:0005524,molecular_function,ATP binding	K03283,ko05145,Toxoplasmosis;K03283,ko04144,Endocytosis;K03283,ko04612,Antigen processing and presentation;K03283,ko05169,Epstein-Barr virus infection;K03283,ko05164,Influenza A;K03283,ko04213,Longevity regulating pathway - multiple species;K03283,ko04010,MAPK signaling pathway;K03283,ko05134,Legionellosis;K03283,ko03040,Spliceosome;K03283,ko04915,Estrogen signaling pathway;K03283,ko05162,Measles…
Solyc05g055970.2	5;5;5	65380933;65381641;65382957	65380955;65382130;65383453	-;-;-	1010	0.537426	0.525035	0.914755	1.13236	1.0863	1.15927	0.031929	0.273906	-0.759254	K4C2S2,Uncharacterized protein	-	PF13962,omain of unknown function	IPR026961,PGG domain	KOG0504,FOG: Ankyrin repeat;COG0666,FOG: Ankyrin repeat	GO:0016021,cellular_component,integral component of membrane;GO:0016020,cellular_component,membrane	-
Solyc01g095750.2	1;1;1;1;1;1;1;1;1;1;1;1;1;1;1;1;1;1;1	86945274;86945642;86945861;86946202;86946430;86946794;86947027;86947821;86948202;86948369;86948706;86949547;86949723;86949895;86950229;86950480;86950728;86950909;86951790	86945506;86945761;86946043;86946341;86946675;86946911;86947102;86947887;86948289;86948479;86948873;86949641;86949762;86949971;86950277;86950536;86950817;86950972;86951975	-;-;-;-;-;-;-;-;-;-;-;-;-;-;-;-;-;-;-	2208	2.29013	1.68116	2.10379	2.53355	3.61261	4.2164	0.00331973	0.0937892	-0.758696	K4AZW4,Uncharacterized protein	XP_010326994.1,long chain acyl-CoA synthetase 4-like	PF00501,AMP-binding enzyme	IPR000873,AMP-dependent synthetase/ligase;IPR020845,AMP-binding, conserved site	KOG1256,Long-chain acyl-CoA synthetases (AMP-forming);COG1022,Long-chain acyl-CoA synthetases (AMP-forming)	GO:0003824,molecular_function,catalytic activity;GO:0008152,biological_process,metabolic process	K01897,ko00071,Fatty acid degradation;K01897,ko02024,Quorum sensing;K01897,ko00061,Fatty acid biosynthesis;K01897,ko01212,Fatty acid metabolism;K01897,ko04146,Peroxisome;K01897,ko03320,PPAR signaling pathway;K01897,ko04920,Adipocytokine signaling pathway
Solyc03g120950.2	3;3	69188099;69189161	69188398;69189506	+;+	646	15.6552	14.7326	14.5403	20.5521	23.9152	32.0942	0.000594792	0.0443792	-0.758265	K4BMP4,Uncharacterized protein	XP_004235648.1,uncharacterized protein LOC101256663	-	-	ENOG410ZHE6,-;ENOG410J4RH,-	-	-
Solyc04g074680.1	4	60600498	60600995	-	498	2.92568	3.36262	3.60738	5.59159	7.02621	4.18617	0.0104735	0.163408	-0.75726	K4BU06,Uncharacterized protein	-	PF05340,Protein of unknown function (DUF740)	IPR008004,Uncharacterised protein family UPF0503	ENOG410Z68U,-;ENOG410J7DW,-	-	-
Solyc02g089730.1	2	51465184	51467292	+	2109	5.98732	6.85503	5.98704	8.81803	7.9159	15.3283	0.0176242	0.210499	-0.755635	K4BCC4,Uncharacterized protein	XP_004232102.1,probable endo-1,3(4)-beta-glucanase ARB_01444	PF03639,lycosyl hydrolase family 81	IPR005200,Endo-1,3(4)-beta-glucanase	KOG2254,Predicted endo-1,3-beta-glucanase;COG5498,Predicted glycosyl hydrolase	GO:0052861,molecular_function,glucan endo-1,3-beta-glucanase activity, C-3 substituted reducing group	-
Solyc02g091650.2	2;2;2;2;2;2;2;2	52893865;52894586;52894787;52895270;52896281;52897303;52897684;52897938	52894189;52894703;52895041;52895725;52896819;52897504;52897839;52898264	+;+;+;+;+;+;+;+	2378	0.408464	0.21126	0.280598	0.606405	0.498788	0.40831	0.0454583	0.320413	-0.751865	K4BCW3,Uncharacterized protein	XP_004231976.1,glycine-rich domain-containing protein 2	PF07173,lycine-rich domain-containing protein-like	IPR009836,Glycine-rich domain-containing protein-like	ENOG4111FEQ,-;ENOG410IF76,-	-	-
Solyc11g010250.1	11	3317088	3317513	-	426	62.636	81.5018	61.9308	113.983	104.412	130.32	0.000298898	0.0327641	-0.750628	K4D5I6,Uncharacterized protein	XP_004250117.1,uncharacterized protein LOC101262884	-	-	ENOG410Z68U,-;ENOG410J7DW,-	-	-
Solyc06g074160.1	6;6;6;6	45862105;45862852;45863077;45863584	45862359;45862970;45863389;45863661	-;-;-;-	765	1.71784	1.5323	2.24769	2.86001	2.44201	3.99434	0.01559	0.200192	-0.746883	K4C9D4,Uncharacterized protein	XP_004242112.1,B3 domain-containing transcription factor VRN1-like	PF02362,B3 DNA binding domain	IPR015300,DNA-binding pseudobarrel domain superfamily;IPR003340,B3 DNA binding domain	ENOG41113KV,-;ENOG410JKB4,-	GO:0006355,biological_process,regulation of transcription, DNA-templated;GO:0003677,molecular_function,DNA binding;GO:0005634,cellular_component,nucleus;GO:0006351,biological_process,transcription, DNA-templated	-
Solyc11g045260.1	11;11;11	31298232;31298540;31299491	31298369;31298757;31299518	-;-;-	384	3.12467	4.07018	5.01249	6.66887	5.40549	8.55243	0.0145588	0.192839	-0.746273	K4D8J0,Uncharacterized protein	-	PF00421,Photosystem II protein	IPR000932,Photosystem antenna protein-like;IPR036001,Photosystem antenna protein-like superfamily	-	GO:0018298,biological_process,protein-chromophore linkage;GO:0016021,cellular_component,integral component of membrane;GO:0015979,biological_process,photosynthesis;GO:0016168,molecular_function,chlorophyll binding;GO:0016020,cellular_component,membrane;GO:0019684,biological_process,photosynthesis, light reaction;GO:0009767,biological_process,photosynthetic electron transport chain;GO:0009521,cell…	-
Solyc09g083360.2	9;9;9	69021315;69021867;69022920	69021690;69022163;69023760	+;+;+	1514	4.2079	9.08819	4.00046	5.63268	16.1583	7.50724	0.232391	0.621658	-0.745345	K4CVW2,Uncharacterized protein	XP_004247648.1,transcription factor bHLH92	-	IPR011598,Myc-type, basic helix-loop-helix (bHLH) domain;IPR036638,Helix-loop-helix DNA-binding domain superfamily	ENOG410YV10,-;ENOG410IZ0Z,-	GO:0046983,molecular_function,protein dimerization activity	-
Solyc02g083550.1	2;2	46917267;46917433	46917359;46917819	+;+	480	2.49974	1.86065	1.49706	3.10782	5.18927	1.54687	0.119509	0.480945	-0.744768	K4BAM3,Uncharacterized protein	XP_019067639.1,heavy metal-associated isoprenylated plant protein 26	PF00403,Heavy-metal-associated domain	IPR006121,Heavy metal-associated domain, HMA;IPR036163,Heavy metal-associated domain superfamily	COG2608,Copper chaperone;KOG1603,Copper chaperone	GO:0005737,cellular_component,cytoplasm;GO:0046914,molecular_function,transition metal ion binding;GO:0046916,biological_process,cellular transition metal ion homeostasis;GO:0046872,molecular_function,metal ion binding;GO:0030001,biological_process,metal ion transport	-
Solyc08g008110.2	8;8	2582675;2583221	2582839;2583524	-;-	469	2.86294	2.49938	3.66628	4.453	5.37421	5.41926	0.0072873	0.134479	-0.744644	K4CIU5,Uncharacterized protein	-	PF00155,Aminotransferase class I and II	IPR015422,Pyridoxal phosphate-dependent transferase domain 1;IPR015424,Pyridoxal phosphate-dependent transferase;IPR004839,Aminotransferase, class I/classII	COG0436,Aspartate/tyrosine/aromatic aminotransferase;KOG0256,1-aminocyclopropane-1-carboxylate synthase, and related proteins	GO:0030170,molecular_function,pyridoxal phosphate binding;GO:0003824,molecular_function,catalytic activity;GO:0009058,biological_process,biosynthetic process	-
Solyc09g065670.2	9;9;9	63900338;63901452;63904210	63900410;63901848;63905236	+;+;+	1497	1.64121	0.988122	1.90294	2.54107	2.73354	2.34642	0.0104925	0.163445	-0.744174	K4CUJ3,Uncharacterized protein	-	-	IPR013087,Zinc finger C2H2-type;IPR036236,Zinc finger C2H2 superfamily	KOG1721,FOG: Zn-finger;COG5048,FOG: Zn-finger	GO:0003676,molecular_function,nucleic acid binding	-
Solyc03g111290.1	3	61905939	61907423	-	1485	0.884948	0.601423	0.207385	0.40182	2.19652	0.269231	0.449797	0.782645	-0.743971	K4BJZ2,Uncharacterized protein	XP_004236333.1,cytochrome P450 94B3-like	PF00067,Cytochrome P450	IPR036396,Cytochrome P450 superfamily;IPR002403,Cytochrome P450, E-class, group IV;IPR001128,Cytochrome P450	KOG0157,Cytochrome P450 CYP4/CYP19/CYP26 subfamilies;COG2124,Cytochrome P450	GO:0016705,molecular_function,oxidoreductase activity, acting on paired donors, with incorporation or reduction of molecular oxygen;GO:0046872,molecular_function,metal ion binding;GO:0004497,molecular_function,monooxygenase activity;GO:0005506,molecular_function,iron ion binding;GO:0055114,biological_process,oxidation-reduction process;GO:0020037,molecular_function,heme binding	-
Solyc03g025190.2	3;3;3;3;3;3;3	2663426;2664593;2665340;2665698;2666017;2666293;2666458	2663713;2665218;2665396;2665936;2666135;2666379;2666679	+;+;+;+;+;+;+	1638	3.05218	3.08405	4.44967	3.65805	4.68872	9.5541	0.0898483	0.430083	-0.740823	Q6V7U8,Protein DETOXIFICATION	NP_001234424.1,uncharacterized protein LOC543899	PF01554,MatE	IPR002528,Multi antimicrobial extrusion protein	COG0534,Na+-driven multidrug efflux pump;KOG1347,Uncharacterized membrane protein, predicted efflux pump	GO:0055085,biological_process,transmembrane transport;GO:0006855,biological_process,drug transmembrane transport;GO:0015297,molecular_function,antiporter activity;GO:0015238,molecular_function,drug transmembrane transporter activity;GO:0016020,cellular_component,membrane;GO:0016021,cellular_component,integral component of membrane	-
Solyc08g083110.2	8;8;8	65670223;65670857;65673006	65670715;65671213;65673810	+;+;+	1655	4.09107	4.68817	3.78369	5.48329	7.14897	8.50691	0.001298	0.0606521	-0.738977	K4CPV7,Uncharacterized protein	XP_004245457.1,methionine gamma-lyase	PF01053,Cys/Met metabolism PLP-dependent enzyme	IPR015421,Pyridoxal phosphate-dependent transferase, major domain;IPR000277,Cys/Met metabolism, pyridoxal phosphate-dependent enzyme;IPR015424,Pyridoxal phosphate-dependent transferase;IPR015422,Pyridoxal phosphate-dependent transferase domain 1	COG0626,Cystathionine beta-lyases/cystathionine gamma-synthases;KOG0053,Cystathionine beta-lyases/cystathionine gamma-synthases	GO:0030170,molecular_function,pyridoxal phosphate binding;GO:0019343,biological_process,cysteine biosynthetic process via cystathionine;GO:0005737,cellular_component,cytoplasm;GO:0071266,biological_process,'de novo' L-methionine biosynthetic process;GO:0003824,molecular_function,catalytic activity;GO:0003962,molecular_function,cystathionine gamma-synthase activity;GO:0004123,molecular_function,cy…	K01761,ko00450,Selenocompound metabolism;K01761,ko00270,Cysteine and methionine metabolism
Solyc04g055250.2	4;4;4;4;4	53876975;53879661;53880959;53881216;53883552	53877299;53879769;53881055;53881485;53883645	-;-;-;-;-	895	11.2359	13.2844	12.3302	16.8343	21.2375	23.8672	0.000293512	0.0325218	-0.738735	K4BSS2,Uncharacterized protein	XP_004237390.1,uncharacterized protein LOC101258942	-	-	ENOG411181N,-;ENOG410IYS1,-	GO:0016021,cellular_component,integral component of membrane;GO:0016020,cellular_component,membrane	-
Solyc07g045460.2	7;7;7;7;7	58598090;58598297;58599700;58599970;58601419	58598093;58598478;58599884;58600132;58602059	+;+;+;+;+	1175	4.03605	4.08552	4.32465	6.43254	6.58675	7.82602	0.000163886	0.0249766	-0.735873	K4CEV2,Uncharacterized protein	XP_010323597.1,tau1 isoform X1	PF16561,lycogen recognition site of AMP-activated protein kinase;PF04739,5'-AMP-activated protein kinase beta subunit, interaction domain	IPR032640,AMP-activated protein kinase, glycogen-binding domain;IPR013783,Immunoglobulin-like fold;IPR037256,ASC domain superfamily;IPR014756,Immunoglobulin E-set;IPR006828,Association with the SNF1 complex (ASC) domain;IPR030070,SNF1-related protein kinase regulatory subunit beta-2	KOG1616,Protein involved in Snf1 protein kinase complex assembly;ENOG410XRB3,-	-	-
Solyc10g083330.1	10	63162187	63163104	+	918	10.7365	7.90473	8.80626	11.998	13.3083	20.7494	0.00800711	0.140922	-0.735628	K4D3C0,Uncharacterized protein	XP_004249438.1,uncharacterized protein LOC101257619	-	-	ENOG410YUY6,-;ENOG410IXBA,-	-	-
Solyc01g087070.2	1;1;1	82011334;82012511;82012972	82011954;82012882;82013343	-;-;-	1365	0.795312	1.10412	0.733256	1.23858	1.17308	2.00845	0.0299358	0.266314	-0.735292	K4AYA0,Uncharacterized protein	-	PF00153,Mitochondrial carrier protein	IPR018108,Mitochondrial substrate/solute carrier;IPR023395,Mitochondrial carrier domain superfamily;IPR002113,Adenine nucleotide translocator 1;IPR002067,Mitochondrial carrier protein	KOG0749,Mitochondrial ADP/ATP carrier proteins;ENOG410XNW0,-	GO:0005471,molecular_function,ATP:ADP antiporter activity;GO:0022857,molecular_function,transmembrane transporter activity;GO:0015866,biological_process,ADP transport;GO:0055085,biological_process,transmembrane transport;GO:0015867,biological_process,ATP transport;GO:0005743,cellular_component,mitochondrial inner membrane;GO:0046902,biological_process,regulation of mitochondrial membrane permeabi…	-
Solyc08g048250.2	8;8;8;8;8;8;8;8;8;8;8;8;8	14486301;14488122;14488420;14489311;14489464;14489777;14490934;14491189;14491347;14491496;14491700;14492418;14492833	14486334;14488282;14488544;14489357;14489570;14489780;14491058;14491255;14491409;14491565;14491800;14492522;14493347	+;+;+;+;+;+;+;+;+;+;+;+;+	1524	3.24301	3.24149	2.67754	5.15524	4.82542	5.32177	0.000316448	0.033709	-0.734297	K4CKH7,Uncharacterized protein	-	PF01070,MN-dependent dehydrogenase	IPR012133,Alpha-hydroxy acid dehydrogenase, FMN-dependent;IPR000262,FMN-dependent dehydrogenase;IPR037396,FMN hydroxy acid dehydrogenase domain;IPR008259,FMN-dependent alpha-hydroxy acid dehydrogenase, active site;IPR013785,Aldolase-type TIM barrel	COG1304,L-lactate dehydrogenase (FMN-dependent) and related alpha-hydroxy acid dehydrogenases;KOG0538,Glycolate oxidase	GO:0010181,molecular_function,FMN binding;GO:0055114,biological_process,oxidation-reduction process;GO:0016491,molecular_function,oxidoreductase activity;GO:0003824,molecular_function,catalytic activity	-
Solyc05g046120.2	5;5;5;5;5;5	58256249;58257461;58258402;58258950;58260356;58261471	58256560;58258304;58258864;58259152;58260591;58262565	+;+;+;+;+;+	3153	0.289943	0.274406	0.333721	0.481008	0.451425	0.57061	0.0113611	0.169352	-0.733235	K4C0U5,Formin-like protein	XP_004240139.1,formin-like protein 3	PF02181,ormin Homology 2 Domain	IPR015425,Formin, FH2 domain	KOG1922,Rho GTPase effector BNI1 and related formins;ENOG410XQR0,-	GO:0016021,cellular_component,integral component of membrane;GO:0016020,cellular_component,membrane	-
Solyc05g007230.2	5;5	1866501;1866962	1866873;1870352	-;-	3764	0.470575	0.407821	0.409096	0.581272	0.89022	0.682835	0.0079901	0.140808	-0.732237	K4BWP9,Uncharacterized protein	XP_004239381.1,LRR receptor-like serine/threonine-protein kinase GSO1	PF00069,Protein kinase domain;PF08263,Leucine rich repeat N-terminal domain;PF13855,Leucine rich repeat	IPR001611,Leucine-rich repeat;IPR013210,Leucine-rich repeat-containing N-terminal, plant-type;IPR032675,Leucine-rich repeat domain superfamily;IPR011009,Protein kinase-like domain superfamily;IPR003591,Leucine-rich repeat, typical subtype;IPR017441,Protein kinase, ATP binding site;IPR008271,Serine/threonine-protein kinase, active site;IPR000719,Protein kinase domain	COG0515,Serine/threonine protein kinase;COG4886,Leucine-rich repeat (LRR) protein;ENOG410IJJK,-	GO:0016301,molecular_function,kinase activity;GO:0016740,molecular_function,transferase activity;GO:0005524,molecular_function,ATP binding;GO:0004674,molecular_function,protein serine/threonine kinase activity;GO:0016020,cellular_component,membrane;GO:0006468,biological_process,protein phosphorylation;GO:0000166,molecular_function,nucleotide binding;GO:0016310,biological_process,phosphorylation;G…	-
Solyc09g018770.1	9;9	16990493;16990828	16990550;16990862	-;-	93	7.3725	4.80168	6.347	11.7629	7.33353	11.6687	0.0509288	0.336206	-0.730467	K4CSD9,Uncharacterized protein	-	-	-	-	-	-
Solyc02g083860.2	2;2;2	47121864;47122474;47123521	47122405;47122902;47123927	-;-;-	1378	23.4891	20.1728	21.1011	23.329	38.1099	46.9606	0.0185943	0.21571	-0.730309	K4BAQ4,Uncharacterized protein	NP_001316412.1,flavanone 3-dioxygenase	PF03171,2OG-Fe(II) oxygenase superfamily;PF14226,non-haem dioxygenase in morphine synthesis N-terminal	IPR005123,Oxoglutarate/iron-dependent dioxygenase;IPR027443,Isopenicillin N synthase-like;IPR026992,Non-haem dioxygenase N-terminal domain	KOG0143,Iron/ascorbate family oxidoreductases;COG3491,Isopenicillin N synthase and related dioxygenases	GO:0009813,biological_process,flavonoid biosynthetic process;GO:0009416,biological_process,response to light stimulus;GO:0046872,molecular_function,metal ion binding;GO:0016491,molecular_function,oxidoreductase activity;GO:0045486,molecular_function,naringenin 3-dioxygenase activity;GO:0055114,biological_process,oxidation-reduction process	K00475,ko00941,Flavonoid biosynthesis
Solyc02g082290.2	2;2;2;2;2;2;2;2;2;2;2;2;2	45999045;46000191;46000540;46001213;46002718;46002910;46003321;46003494;46004425;46005965;46007030;46007640;46009107	45999106;46000344;46000928;46001396;46002819;46003233;46003404;46003652;46004508;46006102;46007142;46007803;46009479	+;+;+;+;+;+;+;+;+;+;+;+;+	2330	3.21242	3.12637	3.52466	4.70575	5.68879	6.06698	0.000123232	0.0223531	-0.730045	K4BA99,Uncharacterized protein	-	PF07496,CW-type Zinc Finger;PF13589,Histidine kinase-, DNA gyrase B-, and HSP90-like ATPase	IPR003594,Histidine kinase/HSP90-like ATPase;IPR011124,Zinc finger, CW-type;IPR036890,Histidine kinase/HSP90-like ATPase superfamily	KOG1845,MORC family ATPases;ENOG411033B,-	GO:0008270,molecular_function,zinc ion binding	-
Solyc04g082500.2	4;4;4;4;4;4	66152655;66153680;66153906;66154136;66155858;66156611	66153199;66153803;66154042;66154271;66156192;66156822	-;-;-;-;-;-	1489	0.345354	0.824735	0.379185	1.11873	0.716929	0.728806	0.0955582	0.440072	-0.72949	K4BVX7,Uncharacterized protein	XP_010320466.1,probable serine/threonine-protein kinase NAK isoform X2	PF07714,Protein tyrosine kinase	IPR001245,Serine-threonine/tyrosine-protein kinase, catalytic domain;IPR017441,Protein kinase, ATP binding site;IPR011009,Protein kinase-like domain superfamily;IPR008271,Serine/threonine-protein kinase, active site;IPR000719,Protein kinase domain	COG0515,Serine/threonine protein kinase;KOG1187,Serine/threonine protein kinase	GO:0004672,molecular_function,protein kinase activity;GO:0004675,molecular_function,transmembrane receptor protein serine/threonine kinase activity;GO:0007166,biological_process,cell surface receptor signaling pathway;GO:0005886,cellular_component,plasma membrane;GO:0004674,molecular_function,protein serine/threonine kinase activity;GO:0006468,biological_process,protein phosphorylation;GO:0000166…	-
Solyc08g083240.2	8;8;8;8;8	65757263;65758294;65758525;65758988;65759267	65758206;65758422;65758770;65759194;65759544	-;-;-;-;-	1804	127.006	141.282	158.479	234.486	212.354	262.845	4.01e-05	0.0129974	-0.72772	K4CPW8,Uncharacterized protein	XP_004245451.1,protein IQ-DOMAIN 1-like	PF13178,Protein of unknown function (DUF4005);PF00612,IQ calmodulin-binding motif	IPR025064,Domain of unknown function DUF4005;IPR000048,IQ motif, EF-hand binding site	ENOG410YBUU,-;ENOG410IJ4W,-	GO:0005516,molecular_function,calmodulin binding;GO:0005886,cellular_component,plasma membrane	-
Solyc07g062480.1	7	65201305	65202198	-	894	1.0865	1.8107	2.15302	2.19703	3.88076	2.36384	0.0447444	0.318938	-0.726125	K4CGT1,Uncharacterized protein	-	PF01453,-mannose binding lectin	IPR001480,Bulb-type lectin domain;IPR036426,Bulb-type lectin domain superfamily	-	-	-
Solyc01g098240.1	1;1;1;1;1;1;1	88820781;88822651;88824025;88824294;88825189;88827010;88827283	88822606;88823432;88824200;88825083;88825677;88827185;88827627	+;+;+;+;+;+;+	4584	3.84527	3.67138	4.89317	5.89565	6.06126	8.67197	0.00204313	0.0750121	-0.724342	K4B0L1,Uncharacterized protein	-	PF07899,rigida-like protein	IPR012474,Frigida-like	ENOG410XVA9,-;ENOG410JR6M,-	-	-
Solyc02g032660.2	2;2;2;2;2;2;2	28916783;28917899;28918115;28919193;28921025;28921524;28922835	28916984;28917985;28918233;28919431;28921081;28922155;28923264	-;-;-;-;-;-;-	1766	1.14856	1.12208	0.900999	1.29522	2.04851	1.9405	0.00970932	0.15654	-0.723956	K4B5L0,Protein DETOXIFICATION	XP_004231608.1,protein DETOXIFICATION 40	PF01554,MatE	IPR002528,Multi antimicrobial extrusion protein	COG0534,Na+-driven multidrug efflux pump;KOG1347,Uncharacterized membrane protein, predicted efflux pump	GO:0055085,biological_process,transmembrane transport;GO:0006855,biological_process,drug transmembrane transport;GO:0015297,molecular_function,antiporter activity;GO:0015238,molecular_function,drug transmembrane transporter activity;GO:0016020,cellular_component,membrane;GO:0016021,cellular_component,integral component of membrane	-
Solyc06g075050.1	6;6;6;6;6;6;6	46563296;46563530;46563847;46564042;46564240;46564498;46564941	46563380;46563747;46563950;46564150;46564401;46564551;46565021	+;+;+;+;+;+;+	813	0.140558	0.205976	1.57835	0.489301	0.948312	1.86169	0.446105	0.781937	-0.72254	K4C9M1,Uncharacterized protein	XP_004242097.1,bifunctional monodehydroascorbate reductase and carbonic anhydrase nectarin-3-like	PF00194,ukaryotic-type carbonic anhydrase	IPR023561,Carbonic anhydrase, alpha-class;IPR036398,Alpha carbonic anhydrase superfamily;IPR018338,Carbonic anhydrase, alpha-class, conserved site;IPR001148,Alpha carbonic anhydrase	COG3338,Carbonic anhydrase;KOG0382,Carbonic anhydrase	GO:0008270,molecular_function,zinc ion binding;GO:0006730,biological_process,one-carbon metabolic process;GO:0004089,molecular_function,carbonate dehydratase activity;GO:0046872,molecular_function,metal ion binding	K01674,ko00910,Nitrogen metabolism
Solyc09g061250.2	9;9;9;9	58386325;58387205;58388522;58388685	58386843;58388377;58388588;58388877	-;-;-;-	1952	0.468335	0.80069	0.631081	1.06991	0.941847	1.14114	0.0174416	0.20997	-0.722181	K4CTV8,Uncharacterized protein	XP_004247086.1,BTB/POZ domain-containing protein At5g48800	PF00651,BTB/POZ domain;PF03000,NPH3 family	IPR027356,NPH3 domain;IPR000210,BTB/POZ domain;IPR011333,SKP1/BTB/POZ domain superfamily	ENOG410XRIY,-;ENOG410IHXZ,-	-	-
Solyc02g090360.2	2;2;2;2;2;2;2;2	51918053;51918696;51918871;51919388;51919844;51920029;51920617;51920818	51918480;51918774;51919236;51919733;51919940;51920299;51920726;51921074	-;-;-;-;-;-;-;-	1954	11.4625	14.6976	13.7645	26.0841	17.8616	21.9517	0.00187914	0.0732035	-0.719488	K4BCI5,Uncharacterized protein	XP_004232058.1,L-ascorbate oxidase homolog	PF00394,Multicopper oxidase;PF07731,Multicopper oxidase;PF07732,Multicopper oxidase	IPR001117,Multicopper oxidase, type 1;IPR008972,Cupredoxin;IPR011706,Multicopper oxidase, type 2;IPR034273,Ascorbate oxidase homologue, first cupredoxin domain;IPR011707,Multicopper oxidase, type 3	KOG1263,Multicopper oxidases;COG2132,Putative multicopper oxidases	GO:0016722,molecular_function,oxidoreductase activity, oxidizing metal ions;GO:0009505,cellular_component,plant-type cell wall;GO:0016491,molecular_function,oxidoreductase activity;GO:0005507,molecular_function,copper ion binding;GO:0055114,biological_process,oxidation-reduction process;GO:0009506,cellular_component,plasmodesma	-
Solyc05g050490.2	5;5;5;5;5;5;5;5;5	60631835;60632585;60633826;60634738;60635440;60635819;60636436;60636705;60636978	60632494;60633106;60634113;60634859;60635590;60635929;60636574;60636820;60637286	+;+;+;+;+;+;+;+;+	2418	1.85494	1.45436	1.58144	2.56029	2.95549	2.55106	0.000717691	0.0488241	-0.716156	K4C181,ATPase ASNA1 homolog	-	PF00069,Protein kinase domain;PF02374,Anion-transporting ATPase	IPR027417,P-loop containing nucleoside triphosphate hydrolase;IPR025723,Anion-transporting ATPase-like domain;IPR027542,Arsenical pump ATPase, ArsA/GET3, eukaryotic;IPR011009,Protein kinase-like domain superfamily;IPR016300,Arsenical pump ATPase, ArsA/GET3;IPR000719,Protein kinase domain	KOG2825,Putative arsenite-translocating ATPase;KOG0582,Ste20-like serine/threonine protein kinase;COG0003,Oxyanion-translocating ATPase	GO:0016787,molecular_function,hydrolase activity;GO:0005737,cellular_component,cytoplasm;GO:0005783,cellular_component,endoplasmic reticulum;GO:0016887,molecular_function,ATPase activity;GO:0004672,molecular_function,protein kinase activity;GO:0006468,biological_process,protein phosphorylation;GO:0000166,molecular_function,nucleotide binding;GO:0005524,molecular_function,ATP binding;GO:0045048,bi…	-
Solyc02g068950.1	2;2	38834899;38835215	38835117;38835280	-;-	285	2.20528	3.23166	1.80098	3.83844	5.20228	2.90587	0.0676745	0.381391	-0.715819	K4B7M7,Uncharacterized protein	-	-	-	-	-	-
Solyc01g087380.2	1;1;1;1;1;1;1;1;1;1	82325676;82325822;82328214;82330208;82330462;82330739;82333819;82334115;82334633;82334771	82325694;82326024;82328315;82330334;82330662;82330780;82333901;82334193;82334692;82334851	-;-;-;-;-;-;-;-;-;-	997	2.37832	2.35148	2.47115	4.23936	3.89623	3.72367	0.00113663	0.0576223	-0.715498	K4AYC8,Uncharacterized protein	-	-	IPR004653,tRNA-dihydrouridine(20/20a) synthase;IPR011011,Zinc finger, FYVE/PHD-type;IPR013083,Zinc finger, RING/FYVE/PHD-type	COG2940,Proteins containing SET domain;KOG2335,tRNA-dihydrouridine synthase;KOG4443,Putative transcription factor HALR/MLL3, involved in embryonic development;COG0042,tRNA-dihydrouridine synthase	GO:0002943,biological_process,tRNA dihydrouridine synthesis;GO:0017150,molecular_function,tRNA dihydrouridine synthase activity;GO:0046872,molecular_function,metal ion binding	-
Solyc04g009010.1	4	2582427	2583020	-	594	2.06809	1.6915	2.4627	2.46952	4.49288	3.36538	0.0276956	0.256214	-0.715492	K4BP57,Protein-S-isoprenylcysteine O-methyltransferase	XP_010319343.1,-;XP_019068815.1,-;XP_010319344.1,-;XP_004236853.1,protein-S-isoprenylcysteine O-methyltransferase A isoform X2	PF04140,Isoprenylcysteine carboxyl methyltransferase (ICMT) family	IPR007269,Isoprenylcysteine carboxyl methyltransferase;IPR025770,Protein-S-isoprenylcysteine O-methyltransferase	COG2020,Putative protein-S-isoprenylcysteine methyltransferase;KOG2628,Farnesyl cysteine-carboxyl methyltransferase	GO:0004671,molecular_function,protein C-terminal S-isoprenylcysteine carboxyl O-methyltransferase activity;GO:0006481,biological_process,C-terminal protein methylation;GO:0005783,cellular_component,endoplasmic reticulum;GO:0008168,molecular_function,methyltransferase activity;GO:0016020,cellular_component,membrane;GO:0032259,biological_process,methylation;GO:0005789,cellular_component,endoplasmic…	-
Solyc03g112920.1	3	63207372	63207902	-	531	38.6293	36.9502	38.2784	56.1398	50.2593	81.0479	0.00191793	0.0735006	-0.709942	K4BKE5,Uncharacterized protein	XP_004236209.1,protein SHOOT GRAVITROPISM 5	-	-	ENOG410YR7N,-;ENOG410J1J3,-	-	-
Solyc07g045180.2	7;7;7;7;7	58290763;58292566;58296523;58296659;58297161	58291344;58292781;58296549;58296960;58297475	+;+;+;+;+	1442	6.59729	6.01938	7.93767	7.63809	11.3718	14.9126	0.0144001	0.191697	-0.709867	K4CES5,Uncharacterized protein	-	PF06203,CCT motif;PF00643,B-box zinc finger	IPR000315,B-box-type zinc finger;IPR010402,CCT domain	ENOG410YA5C,-;ENOG410IHQ3,-	GO:0005634,cellular_component,nucleus;GO:0008270,molecular_function,zinc ion binding;GO:0005622,cellular_component,intracellular	-
Solyc06g062750.2	6;6;6;6;6;6;6;6;6;6	39585115;39585800;39586049;39586227;39586465;39586631;39587083;39587694;39588146;39588385	39585410;39585894;39586116;39586270;39586542;39586784;39587235;39587804;39588211;39588542	+;+;+;+;+;+;+;+;+;+	1223	0.560623	0.547698	0.356735	0.609876	0.824367	0.980722	0.0556426	0.349495	-0.708346	K4C706,Uncharacterized protein	XP_004241879.1,uncharacterized protein LOC101267031	PF01975,Survival protein SurE	IPR036523,SurE-like phosphatase/nucleotidase superfamily;IPR030048,Survival protein SurE;IPR002828,Survival protein SurE-like phosphatase/nucleotidase	COG0496,Predicted acid phosphatase;ENOG410IFND,-	GO:0016311,biological_process,dephosphorylation;GO:0016787,molecular_function,hydrolase activity;GO:0008252,molecular_function,nucleotidase activity	K03787,ko00240,Pyrimidine metabolism;K03787,ko00230,Purine metabolism;K03787,ko00760,Nicotinate and nicotinamide metabolism
Solyc02g078470.2	2;2;2	43137735;43139905;43140648	43137983;43139995;43141118	+;+;+	811	0.73975	1.34215	1.07592	1.80875	1.82817	1.54937	0.0342559	0.28412	-0.707589	K4B971,Uncharacterized protein	-	-	IPR011990,Tetratricopeptide-like helical domain superfamily	-	-	-
Solyc06g008560.1	6;6;6;6;6;6;6;6	2457956;2458106;2459236;2459859;2461428;2462141;2462434;2463307	2458003;2458222;2459563;2460309;2461527;2462224;2462541;2463621	+;+;+;+;+;+;+;+	1551	0.29471	0.323905	0.628775	0.737382	0.764745	0.552373	0.0763085	0.403087	-0.706785	K4C3N6,Uncharacterized protein	-	PF04784,Protein of unknown function, DUF547;PF14389,Leucine-zipper of ternary complex factor MIP1	IPR025757,Ternary complex factor MIP1, leucine-zipper;IPR006869,Domain of unknown function DUF547	ENOG410IVA0,-;ENOG410Y2WM,-	GO:0016021,cellular_component,integral component of membrane;GO:0016020,cellular_component,membrane	-
Solyc10g074460.1	10;10;10;10;10;10	57954087;57955801;57955919;57956152;57956316;57956449	57954161;57955837;57956072;57956243;57956397;57956593	-;-;-;-;-;-	585	5.27417	5.62967	6.01019	9.77504	7.14713	10.7885	0.00290325	0.0883582	-0.706358	K4D1N8,Uncharacterized protein	-	PF00182,Chitinase class I	IPR036861,Endochitinase-like superfamily;IPR023346,Lysozyme-like domain superfamily;IPR001002,Chitin-binding, type 1;IPR000726,Glycoside hydrolase, family 19, catalytic	KOG4742,Predicted chitinase;COG3979,Uncharacterized protein contain chitin-binding domain type 3	GO:0008061,molecular_function,chitin binding;GO:0004568,molecular_function,chitinase activity;GO:0006032,biological_process,chitin catabolic process;GO:0016998,biological_process,cell wall macromolecule catabolic process	-
Solyc07g064360.1	7	66544205	66546397	-	2193	0.521084	0.458163	0.386188	0.623549	0.824821	0.794354	0.0173465	0.209506	-0.705699	K4CHB7,Uncharacterized protein	-	PF10536,Plant mobile domain	IPR006904,Protein of unknown function DUF716 (TMEM45);IPR019557,Aminotransferase-like, plant mobile domain	ENOG410YCGI,-;ENOG410IZ6X,-	-	-
Solyc07g032230.2	7;7;7;7;7;7;7;7	36270767;36272219;36273650;36273973;36274241;36275446;36275998;36276250	36272090;36273556;36273881;36274113;36274412;36275549;36276130;36276528	-;-;-;-;-;-;-;-	3723	7.66583	8.5686	8.87864	15.7336	11.318	14.0065	0.00037823	0.0361919	-0.705549	K4CDG5,Uncharacterized protein	-	PF03398,Regulator of Vps4 activity in the MVB pathway	IPR005061,Vacuolar protein sorting-associated protein Ist1	ENOG410YG52,-;KOG2027,Spindle pole body protein	GO:0015031,biological_process,protein transport	-
Solyc07g065090.1	7	66998756	66999739	-	984	23.6619	26.5483	24.4642	37.7234	40.2304	44.2876	1.66e-05	0.0105779	-0.703177	K4CHI8,Uncharacterized protein	NP_001317655.1,polygalacturonase inhibitor protein precursor	PF13855,Leucine rich repeat;PF08263,Leucine rich repeat N-terminal domain;PF00560,Leucine Rich Repeat	IPR001611,Leucine-rich repeat;IPR013210,Leucine-rich repeat-containing N-terminal, plant-type;IPR032675,Leucine-rich repeat domain superfamily	ENOG410YB0Y,-;ENOG410IG3D,-	-	-
Solyc02g085020.2	2;2;2;2;2;2	48052471;48052873;48053145;48053442;48053716;48053988	48052717;48053042;48053339;48053601;48053899;48054875	+;+;+;+;+;+	1844	3.73373	4.93416	5.20516	4.86735	7.47757	10.4381	0.0349928	0.286698	-0.700387	K4BB16,Uncharacterized protein	-	PF08659,KR domain;PF05368,NmrA-like family;PF07993,Male sterility protein;PF01370,NAD dependent epimerase/dehydratase family;PF02719,Polysaccharide biosynthesis protein;PF01073,3-beta hydroxysteroid dehydrogenase/isomerase family;PF13460,NAD(P)H-binding;PF16363,P-mannose 4,6 dehydratase	IPR001509,NAD-dependent epimerase/dehydratase;IPR036291,NAD(P)-binding domain superfamily	KOG1502,Flavonol reductase/cinnamoyl-CoA reductase;COG0451,Nucleoside-diphosphate-sugar epimerases	GO:0050662,molecular_function,coenzyme binding;GO:0003824,molecular_function,catalytic activity	-
Solyc03g080020.2	3;3;3	51915854;51917116;51917289	51916314;51917199;51917753	+;+;+	1010	1.27285	1.0777	1.01639	1.84623	2.14323	1.49857	0.0168965	0.20733	-0.700143	K4BHX9,Uncharacterized protein	-	-	IPR036259,MFS transporter superfamily	KOG3098,Uncharacterized conserved protein;ENOG410ZITE,-	GO:0016021,cellular_component,integral component of membrane;GO:0016020,cellular_component,membrane	-
Solyc01g057770.2	1;1;1;1;1;1;1;1;1;1;1;1	63675901;63676421;63676581;63676855;63677123;63677397;63677648;63677912;63678117;63678357;63678800;63679237	63676269;63676503;63676773;63676993;63677288;63677563;63677821;63678007;63678254;63678676;63679070;63679682	+;+;+;+;+;+;+;+;+;+;+;+	2562	18.41	24.9794	22.4985	42.6604	34.028	30.5306	0.0034373	0.0957888	-0.699868	K4AVY8,Uncharacterized protein	XP_004229035.1,boron transporter 1 isoform X2	PF00955,HCO3- transporter family	IPR003020,Bicarbonate transporter, eukaryotic;IPR011531,Bicarbonate transporter, C-terminal	ENOG410XPHD,-;KOG1172,Na+-independent Cl/HCO3 exchanger AE1 and related transporters (SLC4 family)	GO:0006820,biological_process,anion transport;GO:0008509,molecular_function,anion transmembrane transporter activity;GO:0005452,molecular_function,inorganic anion exchanger activity;GO:0098656,biological_process,anion transmembrane transport;GO:0051453,biological_process,regulation of intracellular pH;GO:0015698,biological_process,inorganic anion transport;GO:0005886,cellular_component,plasma mem…	-
Solyc11g008830.1	11;11	3019777;3020775	3020134;3021109	+;+	693	1.77264	1.53041	1.59242	2.90602	2.86688	2.18407	0.0142873	0.190968	-0.697836	K4D5E3,Uncharacterized protein	XP_004250508.1,LOB domain-containing protein 6	PF03195,Lateral organ boundaries (LOB) domain	IPR004883,Lateral organ boundaries, LOB	ENOG410IVXF,-;ENOG4111S1U,-	-	-
Solyc03g093080.2	3;3;3	54267479;54268096;54268376	54268000;54268289;54268694	-;-;-	1035	4.85801	8.87181	5.77749	12.107	8.33721	11.3127	0.024172	0.2406	-0.697631	K4BII5,Xyloglucan endotransglucosylase/hydrolase	XP_004235156.1,probable xyloglucan endotransglucosylase/hydrolase protein 23	PF00722,lycosyl hydrolases family 16;PF06955,Xyloglucan endo-transglycosylase (XET) C-terminus	IPR000757,Glycoside hydrolase family 16;IPR008263,Glycoside hydrolase, family 16, active site;IPR013320,Concanavalin A-like lectin/glucanase domain superfamily;IPR016455,Xyloglucan endotransglucosylase/hydrolase;IPR010713,Xyloglucan endo-transglycosylase, C-terminal	COG2273,Beta-glucanase/Beta-glucan synthetase;ENOG410II9P,-	GO:0016798,molecular_function,hydrolase activity, acting on glycosyl bonds;GO:0042546,biological_process,cell wall biogenesis;GO:0016787,molecular_function,hydrolase activity;GO:0010411,biological_process,xyloglucan metabolic process;GO:0005975,biological_process,carbohydrate metabolic process;GO:0005618,cellular_component,cell wall;GO:0071555,biological_process,cell wall organization;GO:0016740,…	K14504,ko04075,Plant hormone signal transduction
Solyc09g082560.2	9;9;9;9	68279897;68280036;68280865;68281294	68279917;68280728;68281101;68282072	-;-;-;-	1730	8.93383	7.64696	10.0579	12.8481	14.9636	15.5994	0.000150112	0.0237337	-0.697473	K4CVN3,Uncharacterized protein	XP_004247593.1,protein IQ-DOMAIN 14	PF13178,Protein of unknown function (DUF4005);PF00612,IQ calmodulin-binding motif	IPR025064,Domain of unknown function DUF4005;IPR000048,IQ motif, EF-hand binding site	ENOG410IEXF,-;ENOG410Y92I,-	-	-
Solyc08g008280.2	8;8;8	2704613;2705615;2706031	2705479;2705743;2706561	-;-;-	1527	6.51069	11.2955	10.9748	13.4652	17.7102	15.7469	0.0128044	0.179631	-0.696255	K4CIW2,Uncharacterized protein	XP_004244630.1,probable WRKY transcription factor 53	PF03106,WRKY DNA -binding domain	IPR036576,WRKY domain superfamily;IPR003657,WRKY domain	ENOG410IM0H,-;ENOG410YZU1,-	GO:0003677,molecular_function,DNA binding;GO:0043565,molecular_function,sequence-specific DNA binding;GO:0003700,molecular_function,DNA binding transcription factor activity;GO:0006355,biological_process,regulation of transcription, DNA-templated;GO:0006351,biological_process,transcription, DNA-templated;GO:0005634,cellular_component,nucleus	-
Solyc03g120990.2	3;3;3;3;3;3;3;3;3;3;3;3;3;3;3;3;3;3;3;3	69215082;69215244;69215919;69216147;69216440;69216689;69216976;69217369;69217567;69217719;69217909;69218288;69218464;69218615;69218802;69219003;69219194;69219353;69219661;69219895	69215111;69215518;69216039;69216221;69216591;69216794;69217041;69217464;69217638;69217802;69218007;69218335;69218517;69218713;69218891;69219080;69219268;69219443;69219789;69220211	+;+;+;+;+;+;+;+;+;+;+;+;+;+;+;+;+;+;+;+	2157	11.3638	16.0316	13.9682	19.8947	30.3816	16.8275	0.0312288	0.270659	-0.691852	K4BMP8,Malic enzyme	XP_004235645.1,NADP-dependent malic enzyme, chloroplastic	PF00390,Malic enzyme, N-terminal domain;PF03949,Malic enzyme, NAD binding domain	IPR036291,NAD(P)-binding domain superfamily;IPR037062,Malic enzyme, N-terminal domain superfamily;IPR012301,Malic enzyme, N-terminal domain;IPR012302,Malic enzyme, NAD-binding;IPR001891,Malic oxidoreductase;IPR015884,Malic enzyme, conserved site	KOG1257,NADP+-dependent malic enzyme;COG0281,Malic enzyme	GO:0051287,molecular_function,NAD binding;GO:0006108,biological_process,malate metabolic process;GO:0006090,biological_process,pyruvate metabolic process;GO:0004470,molecular_function,malic enzyme activity;GO:0046872,molecular_function,metal ion binding;GO:0016491,molecular_function,oxidoreductase activity;GO:0009507,cellular_component,chloroplast;GO:0055114,biological_process,oxidation-reduction…	K00029,ko00620,Pyruvate metabolism;K00029,ko01200,Carbon metabolism;K00029,ko00710,Carbon fixation in photosynthetic organisms
Solyc06g076020.2	6;6	47192489;47195200	47194407;47195586	-;-	2306	44.9587	68.3947	53.7874	99.3749	93.421	78.0073	0.00569691	0.121727	-0.691432	K4C9W3,Uncharacterized protein	NP_001234491.2,heat shock cognate 70 kDa protein 1	PF00012,Hsp70 protein	IPR018181,Heat shock protein 70, conserved site;IPR013126,Heat shock protein 70 family;IPR029047,Heat shock protein 70kD, peptide-binding domain superfamily;IPR029048,Heat shock protein 70kD, C-terminal domain superfamily	COG0443,Molecular chaperone;KOG0101,Molecular chaperones HSP70/HSC70, HSP70 superfamily	GO:0000166,molecular_function,nucleotide binding;GO:0005524,molecular_function,ATP binding	K03283,ko05145,Toxoplasmosis;K03283,ko04144,Endocytosis;K03283,ko04612,Antigen processing and presentation;K03283,ko05169,Epstein-Barr virus infection;K03283,ko05164,Influenza A;K03283,ko04213,Longevity regulating pathway - multiple species;K03283,ko04010,MAPK signaling pathway;K03283,ko05134,Legionellosis;K03283,ko03040,Spliceosome;K03283,ko04915,Estrogen signaling pathway;K03283,ko05162,Measles…
Solyc10g051150.1	10;10;10;10;10;10	51580134;51580433;51583934;51584152;51584689;51584869	51580238;51580523;51584073;51584205;51584785;51585269	-;-;-;-;-;-	888	4.34317	2.45153	3.20799	4.00377	5.04234	7.2359	0.0271857	0.254129	-0.691322	K4D0R8,Uncharacterized protein	-	PF12047,Cytosine specific DNA methyltransferase replication foci domain	IPR022702,DNA (cytosine-5)-methyltransferase 1, replication foci domain;IPR013083,Zinc finger, RING/FYVE/PHD-type	-	-	-
Solyc01g091830.2	1;1;1	85381669;85382630;85383331	85382402;85382735;85383929	+;+;+	1439	10.5618	17.3782	13.7148	23.5495	20.6273	23.378	0.00415201	0.105597	-0.690811	K4AZC3,Uncharacterized protein	XP_004229855.1,uncharacterized protein LOC101264556	-	-	ENOG4111DUY,-;ENOG410IZCQ,-	-	-
Solyc04g026300.1	4	17177879	17178154	-	276	2.69123	2.32582	3.99837	4.14377	5.90911	4.65614	0.0419244	0.312795	-0.690437	K4BR70,Uncharacterized protein	-	-	-	-	-	-
Solyc11g017130.1	11;11;11;11;11;11	7921382;7922540;7922873;7924390;7924615;7925072	7921655;7922748;7924150;7924522;7924997;7925320	+;+;+;+;+;+	2526	5.03284	3.9003	4.85644	6.35837	6.86738	9.06701	0.00101568	0.0547583	-0.684246	K4D6L6,Uncharacterized protein	XP_010312823.1,FHA domain-containing protein PS1	PF13638,PIN domain;PF00498,HA domain	IPR002716,PIN domain;IPR008984,SMAD/FHA domain superfamily;IPR000253,Forkhead-associated (FHA) domain	ENOG4111R97,-;KOG1881,Anion exchanger adaptor protein Kanadaptin, contains FHA domain	-	-
Solyc02g092250.2	2;2	53393382;53394520	53394181;53395468	-;-	1749	0.555361	0.670218	0.792369	0.767627	1.30548	1.20827	0.0304811	0.267563	-0.683645	K4BD21,Uncharacterized protein	XP_004231934.1,premnaspirodiene oxygenase-like	PF00067,Cytochrome P450	IPR036396,Cytochrome P450 superfamily;IPR002401,Cytochrome P450, E-class, group I;IPR001128,Cytochrome P450;IPR017972,Cytochrome P450, conserved site	COG2124,Cytochrome P450;KOG0156,Cytochrome P450 CYP2 subfamily	GO:0016709,molecular_function,oxidoreductase activity, acting on paired donors, with incorporation or reduction of molecular oxygen, NAD(P)H as one donor, and incorporation of one atom of oxygen;GO:0044550,biological_process,secondary metabolite biosynthetic process;GO:0016705,molecular_function,oxidoreductase activity, acting on paired donors, with incorporation or reduction of molecular oxygen;…	-
Solyc10g085030.1	10	64358946	64359545	+	600	26.283	18.8856	19.5474	29.6694	40.9211	33.8409	0.00212947	0.0758693	-0.683123	K4D3T7,Uncharacterized protein	XP_004249669.1,uncharacterized protein LOC101250355	PF04832,SOUL heme-binding protein	IPR011256,Regulatory factor, effector binding domain superfamily;IPR006917,SOUL haem-binding protein	-	-	-
Solyc10g007790.2	10;10	2019025;2021345	2019077;2021624	+;+	333	9.6944	8.96801	9.63361	13.7379	12.4667	19.4673	0.00450344	0.10893	-0.681392	K4CXV8,Uncharacterized protein	-	-	-	-	-	-
Solyc05g050800.2	5;5;5;5	60985584;60986776;60986996;60989525	60986058;60986884;60987154;60990147	-;-;-;-	1366	14.3888	21.4125	19.4452	23.9161	37.2942	27.826	0.0123281	0.175521	-0.679678	K4C1B2,Uncharacterized protein	NP_001297054.1,phosphoglycerate mutase family protein	PF00300,Histidine phosphatase superfamily (branch 1)	IPR013078,Histidine phosphatase superfamily, clade-1;IPR012398,PRIB5;IPR029033,Histidine phosphatase superfamily	COG0406,Fructose-2,6-bisphosphatase;ENOG410IN30,-	-	-
Solyc03g095700.1	3	56889783	56890208	+	426	1.47537	2.94822	3.49415	4.78576	4.59412	3.35184	0.0673999	0.380931	-0.677717	K4BIZ3,Uncharacterized protein	XP_010318229.1,uncharacterized protein LOC104646455	-	-	ENOG410J2MS,-;ENOG410Z8N2,-	-	-
Solyc11g005700.1	11	547491	548753	+	1263	2.75958	2.58547	3.02765	3.91738	4.69564	4.83875	0.000889661	0.0514589	-0.674927	K4D4I3,RING-type E3 ubiquitin transferase	XP_004249889.1,U-box domain-containing protein 27-like	PF04564,U-box domain	IPR003613,U box domain;IPR011989,Armadillo-like helical;IPR016024,Armadillo-type fold;IPR013083,Zinc finger, RING/FYVE/PHD-type	ENOG410YF56,-;ENOG410II27,-	GO:0004842,molecular_function,ubiquitin-protein transferase activity;GO:0016740,molecular_function,transferase activity;GO:0016567,biological_process,protein ubiquitination	-
Solyc01g087590.2	1;1;1;1;1;1;1;1;1;1	82543716;82543982;82544316;82544527;82544706;82545901;82546885;82548259;82548619;82548797	82543814;82544231;82544444;82544588;82544860;82546044;82547034;82548513;82548700;82549320	+;+;+;+;+;+;+;+;+;+	1850	4.81803	8.02595	6.58939	11.0067	10.3224	9.80223	0.00448856	0.108915	-0.674113	K4AYE9,Uncharacterized protein	XP_004229651.1,polyamine oxidase 1	PF13450,NAD(P)-binding Rossmann-like domain;PF00890,AD binding domain;PF01266,AD dependent oxidoreductase;PF01593,lavin containing amine oxidoreductase;PF01494,AD binding domain	IPR002937,Amine oxidase;IPR036188,FAD/NAD(P)-binding domain superfamily;IPR001613,Flavin amine oxidase	KOG0029,Amine oxidase;ENOG410XSNC,-	GO:0006598,biological_process,polyamine catabolic process;GO:0055114,biological_process,oxidation-reduction process;GO:0016491,molecular_function,oxidoreductase activity;GO:0046592,molecular_function,polyamine oxidase activity;GO:0050660,molecular_function,flavin adenine dinucleotide binding	K13366,ko00410,beta-Alanine metabolism;K13366,ko00330,Arginine and proline metabolism
Solyc06g068460.2	6;6;6;6	42433897;42434217;42434749;42434972	42434093;42434648;42434865;42435871	+;+;+;+	1646	60.0354	75.37	68.2917	107.456	123.548	94.8337	0.000450329	0.0391215	-0.672466	K4C821,Uncharacterized protein	NP_001234301.2,WRKY transcription factor 1	PF03106,WRKY DNA -binding domain	IPR036576,WRKY domain superfamily;IPR003657,WRKY domain	ENOG410YHES,-;ENOG410IXIT,-	GO:0003677,molecular_function,DNA binding;GO:0043565,molecular_function,sequence-specific DNA binding;GO:0003700,molecular_function,DNA binding transcription factor activity;GO:0006355,biological_process,regulation of transcription, DNA-templated;GO:0006351,biological_process,transcription, DNA-templated;GO:0005634,cellular_component,nucleus	-
Solyc11g072790.1	11;11	55991283;55992220	55991657;55992474	+;+	630	1.63248	1.68345	1.71093	2.09162	2.82409	3.17308	0.0197235	0.219858	-0.671936	K4DAY6,Uncharacterized protein	-	PF00046,Homeobox domain	IPR001356,Homeobox domain;IPR009057,Homeobox-like domain superfamily	ENOG410J1SK,-;ENOG410YQBK,-	GO:0003677,molecular_function,DNA binding;GO:0005634,cellular_component,nucleus	-
Solyc01g068250.2	1	77369470	77370843	-	1374	10.1258	7.35323	8.51729	12.8294	11.8482	16.8977	0.00204953	0.0750124	-0.669869	K4AX72,Uncharacterized protein	XP_004229169.1,COMPASS-like H3K4 histone methylase component WDR5B	PF00400,WD domain, G-beta repeat	IPR036322,WD40-repeat-containing domain superfamily;IPR015943,WD40/YVTN repeat-like-containing domain superfamily;IPR001680,WD40 repeat;IPR017986,WD40-repeat-containing domain	ENOG410ISIV,-;ENOG410YAAP,-	-	-
Solyc01g108170.2	1;1	95543836;95544291	95544094;95544754	-;-	723	3.67478	3.08822	3.65614	5.29577	5.74193	5.60884	0.00163966	0.0679833	-0.669146	K4B333,Uncharacterized protein	XP_004230785.1,uncharacterized protein LOC101265871	-	-	ENOG41118WK,-;ENOG410JGXW,-	-	-
Solyc06g073130.2	6;6;6;6;6;6;6;6;6;6;6	45053646;45053880;45054228;45054887;45055457;45056334;45056507;45057214;45057407;45057560;45058580	45053705;45054034;45054321;45055072;45055575;45056421;45056561;45057262;45057467;45057750;45058809	-;-;-;-;-;-;-;-;-;-;-	1288	1.99624	1.06179	2.47075	2.72176	2.92386	3.19278	0.0333049	0.28089	-0.668845	K4C933,Uncharacterized protein	XP_004241423.1,uncharacterized protein LOC101256296 isoform X1	PF04266,ASCH domain	IPR015947,PUA-like superfamily;IPR007374,ASCH domain	COG4043,Uncharacterized conserved protein;ENOG410IEZ7,-	-	-
Solyc02g087870.2	2;2;2;2;2;2;2;2;2;2	50137483;50140426;50140756;50141686;50141996;50142408;50143291;50143986;50144530;50144666	50138908;50140667;50141575;50141909;50142312;50142667;50143491;50144161;50144584;50145188	-;-;-;-;-;-;-;-;-;-	4244	26.9125	26.4104	28.0042	36.7608	36.4444	56.9673	0.00398071	0.103164	-0.668671	B6CG42,L04	NP_001234209.1,L04	PF00005,ABC transporter;PF00664,ABC transporter transmembrane region	IPR003439,ABC transporter-like;IPR027417,P-loop containing nucleoside triphosphate hydrolase;IPR011527,ABC transporter type 1, transmembrane domain;IPR036640,ABC transporter type 1, transmembrane domain superfamily;IPR003593,AAA+ ATPase domain;IPR017871,ABC transporter, conserved site	COG1132,ABC-type multidrug transport system, ATPase and permease components;KOG0055,Multidrug/pheromone exporter, ABC superfamily	GO:0042626,molecular_function,ATPase activity, coupled to transmembrane movement of substances;GO:0055085,biological_process,transmembrane transport;GO:0016887,molecular_function,ATPase activity;GO:0016020,cellular_component,membrane;GO:0000166,molecular_function,nucleotide binding;GO:0005524,molecular_function,ATP binding;GO:0016021,cellular_component,integral component of membrane	K05658,ko04976,Bile secretion;K05658,ko05206,MicroRNAs in cancer;K05658,ko02010,ABC transporters
Solyc09g061880.1	9;9;9	60565224;60566487;60566767	60565424;60566687;60566781	-;-;-	417	3.83653	5.55518	4.80045	7.1547	7.46658	8.08107	0.00654472	0.128883	-0.668544	K4CU18,Uncharacterized protein	-	-	-	-	-	-
Solyc01g007630.2	1;1;1	1881329;1882565;1883028	1881898;1882961;1883387	-;-;-	1327	6.78151	7.84503	7.89065	10.6795	11.955	13.3642	0.000176604	0.0252318	-0.66821	K4ASW3,Uncharacterized protein	-	PF03947,Ribosomal Proteins L2, C-terminal domain;PF00276,Ribosomal protein L23;PF00181,Ribosomal Proteins L2, RNA binding domain	IPR022671,Ribosomal protein L2, conserved site;IPR012678,Ribosomal protein L23/L15e core domain superfamily;IPR012677,Nucleotide-binding alpha-beta plait domain superfamily;IPR014726,Ribosomal protein L2, domain 3;IPR022666,Ribosomal Proteins L2, RNA binding domain;IPR013025,Ribosomal protein L25/L23;IPR005880,Ribosomal protein L2, bacterial/organellar-type;IPR008991,Translation protein SH3-like …	KOG0438,Mitochondrial/chloroplast ribosomal protein L2;COG0090,Ribosomal protein L2	GO:0002181,biological_process,cytoplasmic translation;GO:0016740,molecular_function,transferase activity;GO:0003735,molecular_function,structural constituent of ribosome;GO:0022625,cellular_component,cytosolic large ribosomal subunit;GO:0003723,molecular_function,RNA binding;GO:0005840,cellular_component,ribosome;GO:0005622,cellular_component,intracellular;GO:0015934,cellular_component,large ribo…	-
Solyc10g048030.1	10;10	43660724;43661080	43660977;43661266	-;-	441	7.25548	2.27835	3.54989	4.67935	13.717	2.46075	0.409582	0.7604	-0.665628	K4D062,Uncharacterized protein	XP_004248782.1,kirola-like	PF00407,Pathogenesis-related protein Bet v I family	IPR023393,START-like domain superfamily;IPR000916,Bet v I/Major latex protein	-	GO:0006952,biological_process,defense response;GO:0009607,biological_process,response to biotic stimulus	-
Solyc10g049660.1	10;10;10;10	46334967;46335726;46337030;46337845	46335509;46336886;46337099;46337906	-;-;-;-	1836	1.12033	1.0945	0.642996	1.35417	0.872146	2.33314	0.112395	0.469933	-0.66476	K4D0C3,Uncharacterized protein	XP_004248766.1,BTB/POZ domain-containing protein NPY2-like	PF00651,BTB/POZ domain;PF03000,NPH3 family	IPR027356,NPH3 domain;IPR000210,BTB/POZ domain;IPR011333,SKP1/BTB/POZ domain superfamily;IPR029960,BTB/POZ domain-containing protein NPY2	ENOG410IGZ6,-;ENOG410YBGR,-	GO:0009958,biological_process,positive gravitropism	-
Solyc03g118320.1	3	67235471	67237222	+	1752	0.945759	0.414186	1.02539	1.33395	1.26939	1.1899	0.0603143	0.362174	-0.664716	K4BLY3,Uncharacterized protein	XP_010318668.1,ATPase WRNIP1	PF12002,MgsA AAA+ ATPase C terminal;PF00627,UBA/TS-N domain;PF00004,ATPase family associated with various cellular activities (AAA);PF16193,AAA C-terminal domain	IPR009060,UBA-like superfamily;IPR027417,P-loop containing nucleoside triphosphate hydrolase;IPR015940,Ubiquitin-associated domain;IPR021886,MgsA AAA+ ATPase C-terminal;IPR008921,DNA polymerase III, clamp loader complex, gamma/delta/delta subunit, C-terminal;IPR032423,AAA C-terminal domain;IPR003593,AAA+ ATPase domain;IPR003959,ATPase, AAA-type, core	COG2256,ATPase related to the helicase subunit of the Holliday junction resolvase;KOG2028,ATPase related to the helicase subunit of the Holliday junction resolvase	GO:0006260,biological_process,DNA replication;GO:0003677,molecular_function,DNA binding;GO:0005524,molecular_function,ATP binding	-
Solyc02g072120.2	2;2;2;2;2;2	41398502;41398617;41398779;41402275;41404057;41405339	41398538;41398680;41398852;41402390;41404322;41405589	-;-;-;-;-;-	808	1.27285	0.967171	0.857582	1.41544	1.54137	1.97925	0.038081	0.297533	-0.663249	K4B8I6,ER lumen protein-retaining receptor	XP_004233064.1,ER lumen protein-retaining receptor A isoform X1	PF00810,R lumen protein retaining receptor	IPR000133,ER lumen protein retaining receptor	KOG3106,ER lumen protein retaining receptor;COG5196,ER lumen protein retaining receptor	GO:0005794,cellular_component,Golgi apparatus;GO:0046923,molecular_function,ER retention sequence binding;GO:0015031,biological_process,protein transport;GO:0005783,cellular_component,endoplasmic reticulum;GO:0016021,cellular_component,integral component of membrane;GO:0016020,cellular_component,membrane;GO:0005789,cellular_component,endoplasmic reticulum membrane;GO:0005801,cellular_component,ci…	K10949,ko05110,Vibrio cholerae infection
Solyc01g007340.2	1	1854314	1856231	+	1918	0.268108	0.567509	0.602126	0.622213	0.83486	0.84869	0.0715388	0.391643	-0.663053	A0A172MBJ8,Acetyl-coenzyme A carboxylase carboxyl transferase subunit beta	-	PF01039,Carboxyl transferase domain	IPR034733,Acetyl-CoA carboxylase;IPR011762,Acetyl-coenzyme A carboxyltransferase, N-terminal;IPR000438,Acetyl-CoA carboxylase carboxyl transferase, beta subunit;IPR029045,ClpP/crotonase-like domain superfamily	-	GO:0006631,biological_process,fatty acid metabolic process;GO:0006629,biological_process,lipid metabolic process;GO:0003989,molecular_function,acetyl-CoA carboxylase activity;GO:2001295,biological_process,malonyl-CoA biosynthetic process;GO:0016740,molecular_function,transferase activity;GO:0009536,cellular_component,plastid;GO:0009317,cellular_component,acetyl-CoA carboxylase complex;GO:0006633,…	-
Solyc08g006950.2	8;8;8;8;8	1513125;1513933;1514246;1515510;1515932	1513641;1514094;1514377;1515562;1516472	-;-;-;-;-	1405	2.37901	2.52281	2.84952	3.52146	3.88338	4.93916	0.00227276	0.0788401	-0.660802	K4CII2,Uncharacterized protein	XP_004244700.2,AT-hook motif nuclear-localized protein 10-like	PF03479,omain of unknown function (DUF296)	IPR005175,PPC domain;IPR017956,AT hook, DNA-binding motif	-	GO:0003677,molecular_function,DNA binding	-
Solyc03g005570.2	3;3;3	419020;419779;420452	419315;419908;421333	+;+;+	1308	24.1347	22.4473	20.0328	32.5799	41.8724	31.2432	0.000654874	0.0467543	-0.659777	K4BDY1,Uncharacterized protein	XP_004234040.1,myb-related protein Myb4	PF00249,Myb-like DNA-binding domain	IPR009057,Homeobox-like domain superfamily;IPR001005,SANT/Myb domain;IPR017930,Myb domain	KOG0048,Transcription factor, Myb superfamily;COG5147,Myb superfamily proteins, including transcription factors and mRNA splicing factors	GO:0001135,molecular_function,transcription factor activity, RNA polymerase II transcription factor recruiting;GO:0003677,molecular_function,DNA binding;GO:0000981,molecular_function,RNA polymerase II transcription factor activity, sequence-specific DNA binding;GO:0043565,molecular_function,sequence-specific DNA binding;GO:0006357,biological_process,regulation of transcription by RNA polymerase I…	-
Solyc11g069240.1	11;11;11;11	53873154;53873613;53874892;53877769	53873190;53874012;53875169;53878403	+;+;+;+	1350	1.46016	0.888978	1.42577	1.63909	1.53756	2.83461	0.0485146	0.330162	-0.659491	K4DA80,Uncharacterized protein	-	PF00096,Zinc finger, C2H2 type	IPR013087,Zinc finger C2H2-type;IPR033243,Zinc finger protein JACKDAW-like;IPR036236,Zinc finger C2H2 superfamily	KOG1721,FOG: Zn-finger;COG5048,FOG: Zn-finger	GO:0003676,molecular_function,nucleic acid binding	-
Solyc11g032090.1	11;11;11;11;11	24779167;24780108;24781376;24781844;24783431	24779325;24780623;24781727;24782054;24783671	-;-;-;-;-	1479	0.73401	0.754828	0.815555	1.1263	1.28316	1.25507	0.0113471	0.169352	-0.659453	K4D7P4,Uncharacterized protein	-	-	-	ENOG410IFZ6,-;ENOG410YD8R,-	-	-
Solyc02g087120.2	2;2;2	49625155;49626882;49627276	49625928;49627186;49627648	-;-;-	1452	2.08557	1.82605	2.22704	2.92803	2.36897	4.4646	0.0170785	0.208105	-0.659343	K4BBL9,Uncharacterized protein	XP_004233698.1,protein ALTERED XYLOGLUCAN 4-like	PF13839,SL/SGNH-like Acyl-Esterase family found in Pmr5 and Cas1p;PF14416,PMR5 N terminal Domain	IPR025846,PMR5 N-terminal domain;IPR026057,PC-Esterase;IPR029962,Trichome birefringence-like family;IPR029975,Altered xyloglucan 4-like	ENOG410IG15,-;ENOG410YEWI,-	GO:0071554,biological_process,cell wall organization or biogenesis;GO:0005794,cellular_component,Golgi apparatus;GO:0016413,molecular_function,O-acetyltransferase activity;GO:0016021,cellular_component,integral component of membrane;GO:0016020,cellular_component,membrane	-
Solyc06g069370.2	6;6;6;6;6;6;6;6;6;6;6	43120671;43120838;43122134;43122704;43122914;43123125;43123585;43123734;43124228;43124875;43125089	43120707;43120906;43122487;43122818;43123041;43123233;43123654;43123826;43124670;43125004;43125477	+;+;+;+;+;+;+;+;+;+;+	1937	8.81979	6.52717	8.13509	10.8718	10.1497	16.2766	0.00811157	0.141868	-0.658631	K4C8B0,Uncharacterized protein	XP_004241615.1,transcription factor BIM1 isoform X3	PF00010,Helix-loop-helix DNA-binding domain	IPR011598,Myc-type, basic helix-loop-helix (bHLH) domain;IPR036638,Helix-loop-helix DNA-binding domain superfamily	ENOG411216Z,-;ENOG410IVMP,-	GO:0046983,molecular_function,protein dimerization activity	-
Solyc03g097050.2	3;3;3	59400702;59402838;59404385	59402727;59403645;59405303	-;-;-	3753	2.86978	2.98954	3.82942	5.22691	4.8829	5.2352	0.000319969	0.033709	-0.658401	K4BJC2,Uncharacterized protein	-	PF14570,RING/Ubox like zinc-binding domain;PF03552,Cellulose synthase	IPR005150,Cellulose synthase;IPR029044,Nucleotide-diphospho-sugar transferases;IPR013083,Zinc finger, RING/FYVE/PHD-type	COG1215,Glycosyltransferases, probably involved in cell wall biogenesis;ENOG410IEH4,-	GO:0071669,biological_process,plant-type cell wall organization or biogenesis;GO:0030244,biological_process,cellulose biosynthetic process;GO:0005794,cellular_component,Golgi apparatus;GO:0051753,molecular_function,mannan synthase activity;GO:0016760,molecular_function,cellulose synthase (UDP-forming) activity;GO:0071555,biological_process,cell wall organization;GO:0097502,biological_process,mann…	-
Solyc06g053150.1	6	35877921	35879459	-	1539	0.297008	0.417105	0.46692	0.420031	0.770708	0.705128	0.082358	0.416836	-0.658285	K4C602,Uncharacterized protein	XP_010322229.1,AAA-ATPase At2g46620-like	PF00004,ATPase family associated with various cellular activities (AAA);PF14363,omain associated at C-terminal with AAA	IPR025753,AAA-type ATPase, N-terminal domain;IPR003959,ATPase, AAA-type, core;IPR003593,AAA+ ATPase domain;IPR027417,P-loop containing nucleoside triphosphate hydrolase	KOG0743,AAA+-type ATPase;COG0465,ATP-dependent Zn proteases	GO:0005524,molecular_function,ATP binding	-
Solyc11g010390.1	11	3466235	3466654	-	420	8.50251	10.6323	12.0376	14.6808	19.9099	14.8908	0.00455905	0.109275	-0.658076	-	-	-	-	-	-	-
Solyc06g035620.2	6;6;6	24667330;24668464;24668657	24668373;24668588;24668828	-;-;-	1341	2.59907	4.80773	3.52138	6.63744	4.84266	5.81376	0.0197814	0.220117	-0.657575	K4C4T4,Uncharacterized protein	-	PF03514,RAS domain family	IPR005202,Transcription factor GRAS	-	GO:0043565,molecular_function,sequence-specific DNA binding;GO:0006355,biological_process,regulation of transcription, DNA-templated;GO:0003700,molecular_function,DNA binding transcription factor activity;GO:0005634,cellular_component,nucleus;GO:0006351,biological_process,transcription, DNA-templated	-
Solyc10g050970.1	10	51274679	51275350	+	672	24.6573	40.951	35.7462	78.9535	45.5826	34.9322	0.139114	0.511196	-0.656961	K4D0Q1,Uncharacterized protein	XP_004248735.1,ethylene-responsive transcription factor ERF109-like	PF00847,AP2 domain	IPR036955,AP2/ERF domain superfamily;IPR001471,AP2/ERF domain;IPR016177,DNA-binding domain superfamily	ENOG410YN6X,-;ENOG410IZPT,-	GO:0003677,molecular_function,DNA binding;GO:0003700,molecular_function,DNA binding transcription factor activity;GO:0006355,biological_process,regulation of transcription, DNA-templated;GO:0006351,biological_process,transcription, DNA-templated;GO:0016020,cellular_component,membrane;GO:0005634,cellular_component,nucleus;GO:0016021,cellular_component,integral component of membrane	-
Solyc10g005090.2	10;10	80360;83191	83064;83196	-;-	2711	0.337215	0.452981	0.302931	0.568602	0.612529	0.547768	0.0280271	0.258057	-0.654603	K4CX42,Uncharacterized protein	-	PF13041,PPR repeat family;PF01535,PPR repeat	IPR002885,Pentatricopeptide repeat;IPR011990,Tetratricopeptide-like helical domain superfamily	KOG4197,FOG: PPR repeat;ENOG410Z7Z7,-	GO:0080156,biological_process,mitochondrial mRNA modification;GO:0009737,biological_process,response to abscisic acid;GO:0003723,molecular_function,RNA binding;GO:0009414,biological_process,response to water deprivation;GO:0004519,molecular_function,endonuclease activity;GO:0090305,biological_process,nucleic acid phosphodiester bond hydrolysis;GO:0005739,cellular_component,mitochondrion	-
Solyc09g059390.2	9;9;9	54382413;54383256;54384716	54383012;54383556;54384889	-;-;-	1075	2.1526	1.37602	2.45896	3.49233	2.89634	3.05501	0.0174075	0.209842	-0.654304	K4CTM4,Uncharacterized protein	-	-	-	-	-	-
Solyc10g074440.1	10;10;10	57908921;57909375;57909608	57909293;57909528;57910049	-;-;-	969	23.2321	22.6965	20.314	30.9949	31.1525	42.645	0.000598384	0.0444679	-0.6523	K4D1N6,Uncharacterized protein	XP_004249000.1,endochitinase	PF00182,Chitinase class I;PF00187,Chitin recognition protein	IPR036861,Endochitinase-like superfamily;IPR023346,Lysozyme-like domain superfamily;IPR001002,Chitin-binding, type 1;IPR000726,Glycoside hydrolase, family 19, catalytic;IPR016283,Glycoside hydrolase, family 19	KOG4742,Predicted chitinase;COG3979,Uncharacterized protein contain chitin-binding domain type 3	GO:0005975,biological_process,carbohydrate metabolic process;GO:0004568,molecular_function,chitinase activity;GO:0008061,molecular_function,chitin binding;GO:0006032,biological_process,chitin catabolic process;GO:0016998,biological_process,cell wall macromolecule catabolic process	K01183,ko00520,Amino sugar and nucleotide sugar metabolism
Solyc02g014840.2	2;2	18664427;18665417	18664505;18665457	+;+	120	5.95176	2.32582	7.05759	8.9091	8.64878	6.66346	0.131399	0.499159	-0.652198	K4B4T3,Uncharacterized protein	-	-	-	-	-	-
Solyc01g007870.2	1;1	2032117;2032806	2032525;2032858	-;-	462	5.07059	5.85985	3.66628	7.91083	7.12442	7.9739	0.0111606	0.168384	-0.65156	K4ASY5,Uncharacterized protein	XP_019067411.1,uncharacterized protein LOC101253518	-	-	ENOG4111EE3,-;ENOG410J3D2,-	-	-
Solyc09g082620.2	9;9	68345675;68346742	68345993;68347056	+;+	634	2.29809	3.47772	3.80506	4.70585	3.83524	6.62142	0.0322436	0.276221	-0.650947	K4CVN9,Uncharacterized protein	XP_010326691.1,EPIDERMAL PATTERNING FACTOR-like protein 4	PF17181,pidermal patterning factor proteins	-	ENOG410Z0UY,-;ENOG410J2Q5,-	GO:0010052,biological_process,guard cell differentiation	-
Solyc05g053500.2	5;5	63579054;63580814	63579233;63581652	+;+	1019	1.57	1.67075	2.01483	2.61069	2.96821	2.71845	0.00623061	0.126416	-0.650101	K4C230,Uncharacterized protein	-	PF00320,ATA zinc finger	IPR000679,Zinc finger, GATA-type;IPR013088,Zinc finger, NHR/GATA-type	COG5641,GATA Zn-finger-containing transcription factor;KOG1601,GATA-4/5/6 transcription factors	GO:0006366,biological_process,transcription by RNA polymerase II;GO:0001228,molecular_function,transcriptional activator activity, RNA polymerase II transcription regulatory region sequence-specific DNA binding;GO:0005667,cellular_component,transcription factor complex;GO:0043565,molecular_function,sequence-specific DNA binding;GO:0030154,biological_process,cell differentiation;GO:0003700,molecul…	-
Solyc09g009350.2	9;9;9;9;9;9;9;9;9;9;9;9;9;9;9;9;9	2732772;2732851;2736930;2738805;2739042;2742018;2749080;2749368;2751563;2751825;2752781;2755542;2757872;2758128;2760017;2762325;2762517	2732792;2732932;2737033;2738900;2739089;2742068;2749183;2749485;2751664;2752025;2752938;2755700;2757964;2758473;2760130;2762420;2762828	+;+;+;+;+;+;+;+;+;+;+;+;+;+;+;+;+	2205	1.04945	0.86071	1.35012	1.9394	1.45239	1.73548	0.0115331	0.169599	-0.64991	K4CQW4,Uncharacterized protein	-	PF16910,Repeating coiled region of VPS13;PF12624,N-terminal region of Chorein or VPS13;PF16908,Vacuolar sorting-associated protein 13, N-terminal	IPR026847,Vacuolar protein sorting-associated protein 13;IPR031646,Vacuolar protein sorting-associated protein 13, second N-terminal domain;IPR031642,VPS13, repeated coiled region;IPR026854,Vacuolar protein sorting-associated protein 13, N-terminal domain	COG5043,Vacuolar protein sorting-associated protein;KOG1809,Vacuolar protein sorting-associated protein	-	-
Solyc01g096740.2	1;1;1;1;1;1;1;1;1;1;1;1;1;1;1;1;1	87752237;87752619;87752740;87752912;87753080;87753281;87753447;87753665;87754236;87754409;87754572;87754716;87754841;87755043;87755239;87756789;87758377	87752535;87752662;87752828;87752956;87753187;87753366;87753534;87753850;87754311;87754458;87754634;87754769;87754943;87755145;87755299;87756829;87758602	-;-;-;-;-;-;-;-;-;-;-;-;-;-;-;-;-	1722	3.30146	3.77641	4.173	5.01006	5.321	7.42964	0.00283325	0.0874293	-0.64804	K4B062,Uncharacterized protein	XP_004230052.1,protein ZINC INDUCED FACILITATOR-LIKE 1	-	IPR036259,MFS transporter superfamily;IPR020846,Major facilitator superfamily domain;IPR011701,Major facilitator superfamily	ENOG410XSE0,-;KOG2615,Permease of the major facilitator superfamily	GO:0009705,cellular_component,plant-type vacuole membrane;GO:0090333,biological_process,regulation of stomatal closure;GO:0022821,molecular_function,potassium ion antiporter activity;GO:0055085,biological_process,transmembrane transport;GO:0071805,biological_process,potassium ion transmembrane transport;GO:0005886,cellular_component,plasma membrane;GO:0016020,cellular_component,membrane;GO:001602…	-
Solyc12g005340.1	12	211757	213433	-	1677	40.4592	57.3008	43.4619	89.6506	59.6065	72.6288	0.0149804	0.196455	-0.647331	G8Z267,Hop-interacting protein THI039	NP_001266225.1,Hop-interacting protein THI039;XP_010313625.1,-	PF03514,RAS domain family	IPR005202,Transcription factor GRAS	ENOG410IPGZ,-;ENOG4111JS8,-	GO:0006355,biological_process,regulation of transcription, DNA-templated;GO:0043565,molecular_function,sequence-specific DNA binding;GO:0003700,molecular_function,DNA binding transcription factor activity;GO:0005634,cellular_component,nucleus;GO:0006351,biological_process,transcription, DNA-templated	-
Solyc09g083140.2	9;9	68818720;68819452	68818741;68819700	-;-	271	2.53005	4.22251	2.08342	5.77987	3.50146	4.53129	0.0955347	0.440072	-0.647042	K4CVU0,Uncharacterized protein	-	-	IPR036047,F-box-like domain superfamily	-	-	-
Solyc03g095870.1	3;3	57543798;57544089	57543884;57544181	+;+	180	5.8724	5.58196	6.41599	10.0832	10.2138	7.77404	0.021264	0.226611	-0.646789	K4BJ09,Uncharacterized protein	-	-	IPR024055,Translation initiation factor 2, alpha subunit, C-terminal	-	-	-
Solyc06g083370.2	6;6	48790571;48793049	48790812;48794790	+;+	1984	2.4623	2.82755	2.6647	4.23566	4.02049	4.24623	0.00031989	0.033709	-0.646358	K4CAJ2,Uncharacterized protein	XP_004242413.1,uncharacterized protein LOC101250609 isoform X1	-	IPR009003,Peptidase S1, PA clan	ENOG410IH33,-;ENOG410YC6W,-	-	-
Solyc04g007530.2	4;4;4;4;4;4;4	1219463;1219891;1220463;1220777;1220932;1221207;1224424	1219783;1220096;1220701;1220833;1221018;1221751;1224696	-;-;-;-;-;-;-	1728	5.45578	3.47257	3.99514	7.10771	6.79547	6.36268	0.00328129	0.0937892	-0.646048	K4BNR0,Protein DETOXIFICATION	XP_004236983.1,protein DETOXIFICATION 14	PF01554,MatE	IPR002528,Multi antimicrobial extrusion protein	COG0534,Na+-driven multidrug efflux pump;KOG1347,Uncharacterized membrane protein, predicted efflux pump	GO:0055085,biological_process,transmembrane transport;GO:0006855,biological_process,drug transmembrane transport;GO:0015297,molecular_function,antiporter activity;GO:0015238,molecular_function,drug transmembrane transporter activity;GO:0016020,cellular_component,membrane;GO:0016021,cellular_component,integral component of membrane	-
Solyc06g035960.2	6;6;6;6;6	25322428;25322748;25323280;25326080;25326277	25322661;25323204;25323870;25326183;25326723	+;+;+;+;+	1833	0.405226	0.715635	0.518039	0.895216	0.77651	0.903626	0.0408953	0.309299	-0.644721	K4C4W5,Uncharacterized protein	XP_004240733.1,oxalate--CoA ligase isoform X1	PF00501,AMP-binding enzyme;PF13193,AMP-binding enzyme C-terminal domain	IPR000873,AMP-dependent synthetase/ligase;IPR025110,AMP-binding enzyme, C-terminal domain;IPR020845,AMP-binding, conserved site	KOG1176,Acyl-CoA synthetase;COG0318,Acyl-CoA synthetases (AMP-forming)/AMP-acid ligases II	GO:0003824,molecular_function,catalytic activity;GO:0008152,biological_process,metabolic process	-
Solyc01g109270.2	1;1;1;1;1;1;1;1;1	96257218;96257614;96257849;96258018;96258160;96258471;96259267;96259862;96260057	96257520;96257742;96257935;96258077;96258259;96258874;96259650;96259951;96260194	-;-;-;-;-;-;-;-;-	1695	3.72485	3.30966	4.22433	5.17787	5.09086	7.43005	0.00311299	0.0926003	-0.64332	K4B3E0,Uncharacterized protein	XP_019067459.1,uncharacterized protein LOC101243651 isoform X1	PF04784,Protein of unknown function, DUF547;PF14389,Leucine-zipper of ternary complex factor MIP1	IPR025757,Ternary complex factor MIP1, leucine-zipper;IPR006869,Domain of unknown function DUF547	-	-	-
Solyc10g086280.1	10;10;10;10	65158289;65158949;65159143;65159485	65158833;65159039;65159366;65159608	-;-;-;-	984	326.185	515.452	368.893	639.125	651.25	608.766	0.00697792	0.132356	-0.642394	K4D460,Uncharacterized protein	XP_004249614.1,heavy metal-associated isoprenylated plant protein 3-like	PF00403,Heavy-metal-associated domain	IPR006121,Heavy metal-associated domain, HMA;IPR036163,Heavy metal-associated domain superfamily	COG2608,Copper chaperone;KOG1603,Copper chaperone	GO:0005737,cellular_component,cytoplasm;GO:0046914,molecular_function,transition metal ion binding;GO:0046916,biological_process,cellular transition metal ion homeostasis;GO:0046872,molecular_function,metal ion binding;GO:0030001,biological_process,metal ion transport	-
Solyc12g015730.1	12;12;12	5709715;5709869;5713521	5709784;5709938;5713539	+;+;+	159	4.67157	5.61706	6.45634	9.69485	10.0708	6.46589	0.0481949	0.329561	-0.641877	K4DD08,Uncharacterized protein	-	-	-	-	-	-
Solyc06g007810.1	6	1745327	1746133	-	807	1.66384	0.933785	1.14486	1.72529	1.98421	2.15864	0.0424317	0.313427	-0.641154	K4C3G2,Uncharacterized protein	-	PF13041,PPR repeat family	IPR002885,Pentatricopeptide repeat;IPR011990,Tetratricopeptide-like helical domain superfamily	KOG4197,FOG: PPR repeat;ENOG410Z7Z7,-	-	-
Solyc09g090390.1	9;9;9;9;9	69924497;69924949;69925195;69925887;69926241	69924776;69925044;69925374;69925934;69926488	+;+;+;+;+	852	2.41423	2.06375	2.13866	3.35587	3.55	3.4524	0.00445099	0.108799	-0.640354	K4CW65,Uncharacterized protein	-	-	-	-	-	-
Solyc12g096250.1	12;12	65262278;65263441	65262797;65264285	-;-	1365	5.71369	5.6024	4.28673	6.93967	8.60262	8.93343	0.00185566	0.0726626	-0.640274	K4DH98,Uncharacterized protein	XP_004253191.2,uncharacterized acetyltransferase At3g50280-like isoform X1	PF02458,Transferase family	IPR023213,Chloramphenicol acetyltransferase-like domain superfamily;IPR003480,Transferase	ENOG410J2TZ,-;ENOG410YEZS,-	GO:0016747,molecular_function,transferase activity, transferring acyl groups other than amino-acyl groups	-
Solyc11g012620.1	11;11;11;11;11;11	5405852;5406459;5406799;5407232;5407742;5407950	5406105;5406675;5406883;5407659;5407864;5407973	-;-;-;-;-;-	1131	1.56609	1.55466	2.1103	2.39613	2.93646	2.87849	0.00847603	0.145492	-0.639905	K4D666,Uncharacterized protein	-	PF01426,BAH domain	IPR014002,Agenet domain, plant type;IPR001025,Bromo adjacent homology (BAH) domain	-	GO:0003682,molecular_function,chromatin binding	-
Solyc01g112300.2	1;1;1	98370069;98370492;98376608	98370410;98370882;98377119	+;+;+	1245	0.963755	1.00879	0.989453	1.53769	1.85778	1.23865	0.0225198	0.232537	-0.639254	K4B491,Uncharacterized protein	-	PF00654,Voltage gated chloride channel	IPR014743,Chloride channel, core;IPR001807,Chloride channel, voltage gated	KOG0475,Cl- channel CLC-3 and related proteins (CLC superfamily);COG0038,Chloride channel protein EriC	GO:1902476,biological_process,chloride transmembrane transport;GO:0006821,biological_process,chloride transport;GO:0055085,biological_process,transmembrane transport;GO:0005247,molecular_function,voltage-gated chloride channel activity;GO:0005886,cellular_component,plasma membrane;GO:0016020,cellular_component,membrane;GO:0009535,cellular_component,chloroplast thylakoid membrane;GO:0016021,cellul…	-
Solyc09g063090.2	9;9;9	61069950;61070041;61070466	61069965;61070131;61070612	-;-;-	254	11.3599	10.1091	11.5185	19.479	16.3442	15.628	0.00325404	0.0937892	-0.639097	K4CU40,Uncharacterized protein	-	-	-	-	-	-
Solyc12g098230.1	12;12;12	65835008;65835298;65838467	65835054;65835381;65838686	-;-;-	351	2.11618	3.73721	1.90103	4.60418	4.13959	3.3358	0.0793618	0.410652	-0.637719	-	-	-	-	-	-	-
Solyc12g044890.1	12;12;12;12;12;12;12	37630064;37631310;37631582;37631800;37631997;37632216;37632456	37630171;37631474;37631691;37631908;37632109;37632366;37633613	+;+;+;+;+;+;+	1914	0.298521	0.320802	0.429073	0.506605	0.557736	0.581896	0.0449311	0.319525	-0.637058	K4DFH3,Transmembrane 9 superfamily member	XP_019067080.1,transmembrane 9 superfamily member 7	PF02990,ndomembrane protein 70	IPR036259,MFS transporter superfamily;IPR020846,Major facilitator superfamily domain;IPR004240,Nonaspanin (TM9SF)	ENOG410XPIW,-;KOG1278,Endosomal membrane proteins, EMP70	GO:0016021,cellular_component,integral component of membrane;GO:0016020,cellular_component,membrane	-
Solyc07g053050.1	7	61501212	61501562	-	351	173.038	168.174	152.01	261.518	280.563	227.567	0.000128342	0.0223531	-0.636992	K4CFK3,Uncharacterized protein	XP_004243427.1,calcium-binding protein PBP1-like	PF13833,-hand domain pair	IPR002048,EF-hand domain;IPR018247,EF-Hand 1, calcium-binding site;IPR011992,EF-hand domain pair	COG5126,Ca2+-binding protein (EF-Hand superfamily);KOG0028,Ca2+-binding protein (centrin/caltractin), EF-Hand superfamily protein	GO:0005509,molecular_function,calcium ion binding	-
Solyc09g059170.1	9	53574694	53575425	-	732	30.6759	27.9098	31.8696	29.6517	47.8823	64.3718	0.0431304	0.315018	-0.63615	K4CTK4,Uncharacterized protein	-	PF00201,UDP-glucoronosyl and UDP-glucosyl transferase	IPR035595,UDP-glycosyltransferase family, conserved site;IPR002213,UDP-glucuronosyl/UDP-glucosyltransferase	KOG1192,UDP-glucuronosyl and UDP-glucosyl transferase;COG1819,Glycosyl transferases, related to UDP-glucuronosyltransferase	GO:0016757,molecular_function,transferase activity, transferring glycosyl groups;GO:0008152,biological_process,metabolic process;GO:0080044,molecular_function,quercetin 7-O-glucosyltransferase activity;GO:0016740,molecular_function,transferase activity;GO:0043231,cellular_component,intracellular membrane-bounded organelle;GO:0080043,molecular_function,quercetin 3-O-glucosyltransferase activity;GO…	-
Solyc06g076270.2	6;6;6;6;6;6;6;6;6	47387879;47388059;47389284;47389627;47389789;47390002;47390647;47391071;47391289	47387959;47388911;47389508;47389695;47389868;47390243;47390964;47391134;47391784	+;+;+;+;+;+;+;+;+	2428	0.776572	1.11501	0.94073	1.27999	1.38006	1.77603	0.0111129	0.168384	-0.63588	K4C9Y7,Uncharacterized protein	XP_019070131.1,-;XP_004241221.1,telomere repeat-binding protein 5 isoform X4	-	IPR029071,Ubiquitin-like domain superfamily;IPR009057,Homeobox-like domain superfamily;IPR001005,SANT/Myb domain;IPR017930,Myb domain	ENOG4111PQU,-;ENOG410IVC2,-	GO:0003677,molecular_function,DNA binding;GO:0000783,cellular_component,nuclear telomere cap complex;GO:0031627,biological_process,telomeric loop formation;GO:0003691,molecular_function,double-stranded telomeric DNA binding	-
Solyc07g053400.1	7	61842163	61842456	-	294	4.27555	4.36684	4.01545	6.68077	6.35421	6.70231	0.0116363	0.170346	-0.634946	K4CFN7,Uncharacterized protein	-	-	-	-	-	-
Solyc04g005040.1	4	44947	46038	+	1092	3.2702	4.01267	3.9718	5.16832	6.27274	6.1195	0.00150336	0.0651481	-0.632461	I7KJ40,Matrix metalloproteinase	NP_001307786.1,metalloendoproteinase 1 precursor	PF00413,Matrixin;PF01471,Putative peptidoglycan binding domain	IPR001818,Peptidase M10, metallopeptidase;IPR002477,Peptidoglycan binding-like;IPR021190,Peptidase M10A;IPR024079,Metallopeptidase, catalytic domain superfamily;IPR006026,Peptidase, metallopeptidase;IPR033739,Peptidase M10A, catalytic domain;IPR036365,PGBD-like superfamily	KOG1565,Gelatinase A and related matrix metalloproteases;ENOG410XQ5D,-	GO:0006508,biological_process,proteolysis;GO:0016787,molecular_function,hydrolase activity;GO:0008237,molecular_function,metallopeptidase activity;GO:0031012,cellular_component,extracellular matrix;GO:0046872,molecular_function,metal ion binding;GO:0004222,molecular_function,metalloendopeptidase activity;GO:0008233,molecular_function,peptidase activity;GO:0008270,molecular_function,zinc ion bindi…	-
Solyc08g078850.2	8;8	62549884;62551516	62550655;62552206	+;+	1463	0.742037	0.992009	0.912184	1.07064	1.70256	1.3664	0.0302624	0.266772	-0.63139	Q96569,L-lactate dehydrogenase	NP_001266265.1,L-lactate dehydrogenase	PF00056,lactate/malate dehydrogenase, NAD binding domain;PF02866,lactate/malate dehydrogenase, alpha/beta C-terminal domain	IPR022383,Lactate/malate dehydrogenase, C-terminal;IPR036291,NAD(P)-binding domain superfamily;IPR018177,L-lactate dehydrogenase, active site;IPR011304,L-lactate dehydrogenase;IPR001236,Lactate/malate dehydrogenase, N-terminal;IPR015955,Lactate dehydrogenase/glycoside hydrolase, family 4, C-terminal;IPR001557,L-lactate/malate dehydrogenase	KOG1495,Lactate dehydrogenase;COG0039,Malate/lactate dehydrogenases	GO:0005975,biological_process,carbohydrate metabolic process;GO:0005737,cellular_component,cytoplasm;GO:0016616,molecular_function,oxidoreductase activity, acting on the CH-OH group of donors, NAD or NADP as acceptor;GO:0003824,molecular_function,catalytic activity;GO:0016491,molecular_function,oxidoreductase activity;GO:0055114,biological_process,oxidation-reduction process;GO:0004459,molecular_…	K00016,ko00010,Glycolysis / Gluconeogenesis;K00016,ko00640,Propanoate metabolism;K00016,ko00620,Pyruvate metabolism;K00016,ko04922,Glucagon signaling pathway;K00016,ko00270,Cysteine and methionine metabolism
Solyc06g074020.2	6;6	45762125;45762754	45762223;45763193	-;-	539	3.71019	2.79616	2.90445	5.90429	4.8413	3.81476	0.0250981	0.244429	-0.631136	K4C9C0,Uncharacterized protein	-	PF04844,Transcriptional repressor, ovate	IPR006458,Ovate protein family, C-terminal	-	-	-
Solyc01g100240.2	1;1;1;1;1;1;1;1;1	90311230;90312613;90312865;90313161;90313564;90314187;90314831;90314991;90315340	90312007;90312781;90313062;90313321;90314051;90314227;90314906;90315111;90315662	-;-;-;-;-;-;-;-;-	2355	4.92517	3.79241	4.45714	7.47461	6.00614	6.94843	0.000819493	0.0507199	-0.629588	K4B158,Uncharacterized protein	-	PF07887,Calmodulin binding protein-like	IPR012416,CALMODULIN-BINDING PROTEIN60	ENOG410IJD1,-;ENOG410Y99W,-	GO:0006950,biological_process,response to stress;GO:0005516,molecular_function,calmodulin binding	-
Solyc12g096350.1	12;12;12	65313413;65314295;65314599	65314122;65314420;65314779	+;+;+	1017	7.89354	9.1386	8.15089	11.2212	12.5376	15.4723	0.000892688	0.0514589	-0.629547	K4DHA8,Uncharacterized protein	NP_001308135.1,probable WRKY transcription factor 17	PF03106,WRKY DNA -binding domain;PF10533,Plant zinc cluster domain	IPR036576,WRKY domain superfamily;IPR003657,WRKY domain;IPR018872,Zn-cluster domain	ENOG410IKYY,-;ENOG410YD1E,-	GO:0003677,molecular_function,DNA binding;GO:0043565,molecular_function,sequence-specific DNA binding;GO:0003700,molecular_function,DNA binding transcription factor activity;GO:0006355,biological_process,regulation of transcription, DNA-templated;GO:0006351,biological_process,transcription, DNA-templated;GO:0005634,cellular_component,nucleus	-
Solyc08g068170.1	8	57286085	57287599	-	1515	2.60227	1.40009	1.84645	1.88726	3.3274	3.92079	0.0720555	0.392845	-0.629426	K4CM41,Uncharacterized protein	-	PF04844,Transcriptional repressor, ovate	IPR006458,Ovate protein family, C-terminal	ENOG410Z769,-;ENOG410JJ0Z,-	-	-
Solyc03g121550.2	3;3	69641597;69642193	69642113;69642273	+;+	598	1.71984	1.30681	0.858326	1.99566	1.58678	2.43552	0.085536	0.42365	-0.629195	K4BMV4,Uncharacterized protein	-	-	-	-	GO:0016021,cellular_component,integral component of membrane;GO:0016020,cellular_component,membrane	-
Solyc08g082240.1	8	65079602	65079883	+	282	9.21889	8.70944	9.1917	12.5195	14.0904	15.5953	0.0024775	0.0814274	-0.629054	K4CPM0,Uncharacterized protein	-	-	-	-	-	-
Solyc09g013150.2	9;9;9;9;9;9;9;9	5552677;5553740;5553881;5554438;5554806;5554976;5555551;5557860	5553125;5553773;5554018;5554584;5554850;5555327;5555777;5558428	-;-;-;-;-;-;-;-	1961	1.89388	1.60826	1.33489	2.33285	1.64823	3.53876	0.0474799	0.32697	-0.628186	K4CRP1,Uncharacterized protein	XP_004246342.1,probable anion transporter 3, chloroplastic	-	IPR036259,MFS transporter superfamily;IPR020846,Major facilitator superfamily domain;IPR011701,Major facilitator superfamily	KOG2532,Permease of the major facilitator superfamily;ENOG410XPWC,-	GO:0098656,biological_process,anion transmembrane transport;GO:0055085,biological_process,transmembrane transport;GO:0005315,molecular_function,inorganic phosphate transmembrane transporter activity;GO:0009536,cellular_component,plastid;GO:0016020,cellular_component,membrane;GO:0016021,cellular_component,integral component of membrane	-
Solyc01g098800.2	1;1;1	89215556;89215864;89219510	89215736;89216702;89220477	-;-;-	1988	2.68727	2.76571	3.55009	5.29018	4.20631	4.4388	0.00233155	0.079307	-0.627493	K4B0R7,Uncharacterized protein	XP_004230178.1,cation/calcium exchanger 5	PF01699,Sodium/calcium exchanger protein	IPR004837,Sodium/calcium exchanger membrane region	KOG2399,K+-dependent Na+:Ca2+ antiporter;COG0530,Ca2+/Na+ antiporter	GO:0055085,biological_process,transmembrane transport;GO:0016021,cellular_component,integral component of membrane;GO:0016020,cellular_component,membrane	-
Solyc10g007710.2	10;10	1960324;1962956	1960605;1964209	+;+	1536	2.77129	2.38033	2.94066	3.31825	3.93829	5.33597	0.00667595	0.128951	-0.626511	K4CXV0,Uncharacterized protein	-	-	IPR029058,Alpha/Beta hydrolase fold	ENOG410ZGZN,-;ENOG410IFAK,-	-	-
Solyc07g054970.1	7	63130181	63130333	+	153	7.28215	5.10767	3.5225	9.91254	4.45764	10.0792	0.146064	0.521559	-0.625014	K4CG37,Uncharacterized protein	-	-	-	-	-	-
Solyc05g008070.2	5;5	2500501;2502848	2502757;2503179	+;+	2589	0.441382	0.452766	0.317206	0.480158	0.6643	0.739036	0.043408	0.315856	-0.624387	K4BWY1,Uncharacterized protein	-	PF00931,NB-ARC domain	IPR002182,NB-ARC;IPR038005,Virus X resistance protein-like, coiled-coil domain;IPR032675,Leucine-rich repeat domain superfamily;IPR027417,P-loop containing nucleoside triphosphate hydrolase	COG4886,Leucine-rich repeat (LRR) protein;KOG4658,Apoptotic ATPase	GO:0005886,cellular_component,plasma membrane;GO:0009626,biological_process,plant-type hypersensitive response;GO:0007165,biological_process,signal transduction;GO:0043531,molecular_function,ADP binding	-
Solyc10g050220.1	10;10;10;10;10	48142563;48149758;48150046;48151656;48151845	48142712;48149934;48150283;48151753;48151913	+;+;+;+;+	732	4.91752	8.31193	6.87177	7.98184	10.3704	12.9134	0.0222657	0.231322	-0.623651	K4D0H8,Uncharacterized protein	XP_010327470.1,-;XP_004248753.1,uncharacterized protein LOC101251726 isoform X2	-	-	ENOG4111AIT,-;ENOG410JJC8,-	-	-
Solyc11g066580.1	11;11;11	52337853;52338880;52340351	52338180;52339454;52340983	+;+;+	1536	4.09183	4.1792	4.94566	3.72291	6.25492	10.6348	0.124325	0.48864	-0.623226	K4D9R5,Uncharacterized protein	NP_001234840.2,putative flavonoid 3'5' hydroxylase	PF00067,Cytochrome P450	IPR036396,Cytochrome P450 superfamily;IPR002401,Cytochrome P450, E-class, group I;IPR001128,Cytochrome P450;IPR017972,Cytochrome P450, conserved site	COG2124,Cytochrome P450;KOG0156,Cytochrome P450 CYP2 subfamily	GO:0016709,molecular_function,oxidoreductase activity, acting on paired donors, with incorporation or reduction of molecular oxygen, NAD(P)H as one donor, and incorporation of one atom of oxygen;GO:0044550,biological_process,secondary metabolite biosynthetic process;GO:0016705,molecular_function,oxidoreductase activity, acting on paired donors, with incorporation or reduction of molecular oxygen;…	K13083,ko00941,Flavonoid biosynthesis;K13083,ko00944,Flavone and flavonol biosynthesis
Solyc06g072080.2	6;6;6;6;6;6;6;6;6;6	44423409;44423598;44423789;44424597;44425901;44426192;44426406;44426901;44427357;44427793	44423510;44423702;44423892;44424663;44425951;44426302;44426485;44427096;44427408;44427888	-;-;-;-;-;-;-;-;-;-	964	1.80775	2.14245	2.2629	3.81708	2.73767	3.02166	0.0129031	0.18035	-0.622124	K4C8T0,Uncharacterized protein	XP_019069683.1,ubiquitin activating enzyme isoform X1	PF00899,ThiF family	IPR035985,Ubiquitin-activating enzyme;IPR000594,THIF-type NAD/FAD binding fold	KOG2014,SMT3/SUMO-activating complex, AOS1/RAD31 component;COG0476,Dinucleotide-utilizing enzymes involved in molybdopterin and thiamine biosynthesis family 2	GO:0005737,cellular_component,cytoplasm;GO:0016925,biological_process,protein sumoylation;GO:0008641,molecular_function,ubiquitin-like modifier activating enzyme activity;GO:0019948,molecular_function,SUMO activating enzyme activity	-
Solyc05g053060.1	5	63206745	63207041	+	297	13.0818	12.7802	14.3442	20.2584	22.065	19.8077	0.00080234	0.0507199	-0.621756	K4C1Y6,Uncharacterized protein	-	-	-	-	GO:0016021,cellular_component,integral component of membrane;GO:0016020,cellular_component,membrane	-
Solyc07g005440.1	7	339058	340332	-	1275	56.3526	46.4725	48.6307	63.1802	69.9113	101.643	0.00769561	0.138118	-0.621697	K4CB16,Non-specific serine/threonine protein kinase	XP_004242581.1,CBL-interacting serine/threonine-protein kinase 6-like	PF03822,NAF domain;PF00069,Protein kinase domain	IPR020636,Calcium/calmodulin-dependent/calcium-dependent protein kinase;IPR011009,Protein kinase-like domain superfamily;IPR017441,Protein kinase, ATP binding site;IPR008271,Serine/threonine-protein kinase, active site;IPR018451,NAF/FISL domain;IPR004041,NAF domain;IPR000719,Protein kinase domain	COG0515,Serine/threonine protein kinase;KOG0583,Serine/threonine protein kinase	GO:0018105,biological_process,peptidyl-serine phosphorylation;GO:0016301,molecular_function,kinase activity;GO:0007165,biological_process,signal transduction;GO:0035556,biological_process,intracellular signal transduction;GO:0016740,molecular_function,transferase activity;GO:0005524,molecular_function,ATP binding;GO:0004674,molecular_function,protein serine/threonine kinase activity;GO:0005622,ce…	-
Solyc02g091500.1	2	52780166	52780636	+	471	69.0252	67.6116	66.966	113.967	94.2474	106.045	6.4e-05	0.016163	-0.621665	A0A068U2F0,Uncharacterized protein	-	-	-	-	-	-
Solyc12g014420.1	12;12	5390285;5392220	5391692;5392254	+;+	1443	35.0028	33.4608	32.7602	43.5914	39.0236	74.3529	0.0370469	0.294339	-0.621434	K4DCX7,Uncharacterized protein	XP_004251911.1,glucan endo-1,3-beta-glucosidase 13-like	PF00332,lycosyl hydrolases family 17;PF07983,X8 domain	IPR017853,Glycoside hydrolase superfamily;IPR000490,Glycoside hydrolase family 17;IPR012946,X8 domain	ENOG410Y94B,-;ENOG410IVDS,-	GO:0004553,molecular_function,hydrolase activity, hydrolyzing O-glycosyl compounds;GO:0005975,biological_process,carbohydrate metabolic process;GO:0046658,cellular_component,anchored component of plasma membrane;GO:0016787,molecular_function,hydrolase activity;GO:0030247,molecular_function,polysaccharide binding	-
Solyc12g089330.1	12;12;12;12;12;12;12;12;12;12;12;12	64461124;64461847;64462420;64462862;64463201;64463486;64463695;64463917;64464324;64464515;64464669;64465216	64461255;64461978;64462770;64463108;64463277;64463560;64463796;64464035;64464447;64464565;64464767;64465284	-;-;-;-;-;-;-;-;-;-;-;-	1578	0.68796	0.813593	1.20351	1.26046	1.91673	1.01345	0.0732857	0.396313	-0.620485	K4DH04,Uncharacterized protein	-	PF17047,Synaptotagmin-like mitochondrial-lipid-binding domain;PF00168,C2 domain	IPR031468,Synaptotagmin-like mitochondrial-lipid-binding domain;IPR000008,C2 domain;IPR035892,C2 domain superfamily	COG5038,Ca2+-dependent lipid-binding protein, contains C2 domain;KOG1012,Ca2+-dependent lipid-binding protein CLB1/vesicle protein vp115/Granuphilin A, contains C2 domain	GO:0008289,molecular_function,lipid binding	-
Solyc01g110350.2	1	97082239	97083327	+	1089	1.02311	0.922637	0.919095	1.46116	1.1981	1.75699	0.0294993	0.263698	-0.617698	K4B3P8,Uncharacterized protein	-	-	-	ENOG410Z3AK,-;ENOG410J3IE,-	-	-
Solyc10g081570.1	10;10	62608954;62609893	62609814;62610237	-;-	1206	280.165	468.287	367.488	630.512	605.304	481.668	0.0253679	0.246538	-0.617447	K4D344,Uncharacterized protein	-	-	-	-	-	-
Solyc02g093280.2	2;2;2;2;2;2;2;2	54189626;54190230;54190415;54190605;54190948;54191377;54191537;54191805	54190095;54190331;54190480;54190670;54191265;54191446;54191687;54191963	+;+;+;+;+;+;+;+	1402	1.20224	0.955542	1.3912	1.6847	1.31133	2.48505	0.0450826	0.31993	-0.617173	K4BDC4,Uncharacterized protein	XP_010315963.1,transcription factor SPATULA isoform X1	PF00010,Helix-loop-helix DNA-binding domain	IPR011598,Myc-type, basic helix-loop-helix (bHLH) domain;IPR036638,Helix-loop-helix DNA-binding domain superfamily	ENOG410YQY7,-;ENOG410IXJ3,-	GO:0046983,molecular_function,protein dimerization activity;GO:0010114,biological_process,response to red light;GO:0003700,molecular_function,DNA binding transcription factor activity;GO:0009409,biological_process,response to cold;GO:0005634,cellular_component,nucleus;GO:0006355,biological_process,regulation of transcription, DNA-templated;GO:0048440,biological_process,carpel development;GO:00101…	-
Solyc07g047990.1	7;7	59197872;59198977	59198375;59199345	+;+	873	0.719938	1.02304	0.705538	1.22462	1.76627	0.785091	0.121051	0.484205	-0.616969	K4CF03,Uncharacterized protein	XP_019070209.1,probable serine/threonine-protein kinase WNK11	PF00069,Protein kinase domain	IPR011009,Protein kinase-like domain superfamily;IPR000719,Protein kinase domain	KOG0584,Serine/threonine protein kinase;ENOG410XQWZ,-	GO:0035556,biological_process,intracellular signal transduction;GO:0004674,molecular_function,protein serine/threonine kinase activity;GO:0005829,cellular_component,cytosol;GO:0006468,biological_process,protein phosphorylation;GO:0005524,molecular_function,ATP binding;GO:0004672,molecular_function,protein kinase activity	-
Solyc04g077650.2	4;4;4;4;4;4;4;4;4;4;4;4;4;4	62588678;62588900;62590674;62590843;62591170;62591347;62591572;62591742;62591914;62592171;62592320;62592526;62592754;62592901	62588802;62589048;62590750;62590965;62591272;62591384;62591670;62591828;62592051;62592242;62592435;62592639;62592799;62593121	+;+;+;+;+;+;+;+;+;+;+;+;+;+	1508	0.416781	0.573742	0.323352	0.840844	0.334284	0.833248	0.165679	0.550398	-0.616294	K4BUK2,Uncharacterized protein	-	PF00450,Serine carboxypeptidase	IPR001563,Peptidase S10, serine carboxypeptidase;IPR029058,Alpha/Beta hydrolase fold	KOG1282,Serine carboxypeptidases (lysosomal cathepsin A);COG2939,Carboxypeptidase C (cathepsin A)	GO:0016747,molecular_function,transferase activity, transferring acyl groups other than amino-acyl groups;GO:0006508,biological_process,proteolysis;GO:0004185,molecular_function,serine-type carboxypeptidase activity;GO:0051603,biological_process,proteolysis involved in cellular protein catabolic process;GO:0019748,biological_process,secondary metabolic process	-
Solyc01g107560.2	1	95066424	95068217	-	1794	7.22969	7.09413	6.07981	9.99216	10.4794	10.9519	0.000169981	0.0251627	-0.615951	K4B2X2,Glycosyltransferase	XP_004230732.1,cinnamate beta-D-glucosyltransferase	PF00201,UDP-glucoronosyl and UDP-glucosyl transferase	IPR035595,UDP-glycosyltransferase family, conserved site;IPR002213,UDP-glucuronosyl/UDP-glucosyltransferase	KOG1192,UDP-glucuronosyl and UDP-glucosyl transferase;COG1819,Glycosyl transferases, related to UDP-glucuronosyltransferase	GO:0016757,molecular_function,transferase activity, transferring glycosyl groups;GO:0008152,biological_process,metabolic process;GO:0080044,molecular_function,quercetin 7-O-glucosyltransferase activity;GO:0016740,molecular_function,transferase activity;GO:0043231,cellular_component,intracellular membrane-bounded organelle;GO:0080043,molecular_function,quercetin 3-O-glucosyltransferase activity;GO…	-
Solyc07g005170.1	7	172887	174857	-	1971	0.623259	0.736331	0.572914	0.731624	1.00799	1.24605	0.0384623	0.29904	-0.613005	K4CAY9,Uncharacterized protein	XP_004242982.2,pentatricopeptide repeat-containing protein At1g09410-like	PF13041,PPR repeat family;PF01535,PPR repeat	IPR002885,Pentatricopeptide repeat;IPR011990,Tetratricopeptide-like helical domain superfamily	KOG4197,FOG: PPR repeat;ENOG410Z7Z7,-	GO:0003723,molecular_function,RNA binding;GO:0043231,cellular_component,intracellular membrane-bounded organelle;GO:0009451,biological_process,RNA modification;GO:0090305,biological_process,nucleic acid phosphodiester bond hydrolysis;GO:0004519,molecular_function,endonuclease activity	-
Solyc01g112070.2	1;1;1;1;1;1;1;1;1;1	98180151;98180812;98181234;98181643;98182347;98182638;98183518;98183667;98183847;98183979	98180609;98181143;98181336;98181824;98182530;98182726;98183594;98183757;98183906;98184173	-;-;-;-;-;-;-;-;-;-	1772	7.09374	5.62291	6.7491	10.0882	8.14955	11.6358	0.00180939	0.0717726	-0.612144	K4B468,Uncharacterized protein	XP_004231085.1,uncharacterized protein At1g04910 isoform X1	PF10250,P-fucose protein O-fucosyltransferase	IPR024709,Putative O-fucosyltransferase, plant;IPR019378,GDP-fucose protein O-fucosyltransferase	ENOG410IGFB,-;ENOG410ZGHX,-	GO:0005975,biological_process,carbohydrate metabolic process;GO:0016757,molecular_function,transferase activity, transferring glycosyl groups;GO:0016740,molecular_function,transferase activity;GO:0006004,biological_process,fucose metabolic process;GO:0016020,cellular_component,membrane;GO:0016021,cellular_component,integral component of membrane	-
Solyc06g074670.2	6;6;6;6;6;6;6;6;6	46208723;46209214;46209468;46209642;46209841;46210048;46211485;46211766;46212399	46209124;46209349;46209560;46209743;46209974;46210162;46211592;46211858;46212966	-;-;-;-;-;-;-;-;-	1751	19.6275	23.6062	23.2309	35.8527	31.0586	35.0325	0.000134049	0.0223531	-0.611773	K4C9I5,Uncharacterized protein	XP_004241299.1,UDP-D-apiose/UDP-D-xylose synthase 2	PF02719,Polysaccharide biosynthesis protein;PF01073,3-beta hydroxysteroid dehydrogenase/isomerase family;PF16363,P-mannose 4,6 dehydratase;PF03435,Saccharopine dehydrogenase NADP binding domain;PF01370,NAD dependent epimerase/dehydratase family	IPR001509,NAD-dependent epimerase/dehydratase;IPR036291,NAD(P)-binding domain superfamily	KOG1429,dTDP-glucose 4-6-dehydratase/UDP-glucuronic acid decarboxylase;COG0451,Nucleoside-diphosphate-sugar epimerases	GO:0050662,molecular_function,coenzyme binding;GO:0003824,molecular_function,catalytic activity	K12449,ko00520,Amino sugar and nucleotide sugar metabolism
Solyc01g005060.2	1;1;1	58680;59957;60816	59345;60353;61050	-;-;-	1298	11.7311	15.503	11.9422	16.4346	19.2128	24.6635	0.00562423	0.120995	-0.61096	K4AS73,Uncharacterized protein	XP_004228757.1,protein SHOOT GRAVITROPISM 5	PF00096,Zinc finger, C2H2 type;PF13912,C2H2-type zinc finger	IPR013087,Zinc finger C2H2-type;IPR036236,Zinc finger C2H2 superfamily;IPR019786,Zinc finger, PHD-type, conserved site	KOG1721,FOG: Zn-finger;COG5048,FOG: Zn-finger	GO:0003676,molecular_function,nucleic acid binding	-
Solyc05g014710.2	5;5;5	8844932;8845939;8846480	8845788;8846020;8846789	+;+;+	1249	148.217	140.756	145.23	195.975	186.156	285.188	0.00318295	0.0927518	-0.610568	K4BYJ0,Uncharacterized protein	XP_010320980.1,-;XP_004239190.1,uncharacterized protein At3g61260;XP_010320981.1,-	PF03763,Remorin, C-terminal region	IPR005516,Remorin, C-terminal	ENOG410IF6U,-;ENOG410Y9NH,-	-	-
Solyc03g117980.2	3;3;3;3;3;3;3;3;3;3;3;3	66972887;66973870;66974137;66974305;66974500;66975048;66975525;66975925;66976219;66976563;66977282;66978047	66973730;66974032;66974185;66974418;66974928;66975431;66975620;66976040;66976321;66976636;66977856;66978652	+;+;+;+;+;+;+;+;+;+;+;+	3553	24.0898	29.85	28.0765	50.383	40.1354	34.6502	0.00557268	0.120229	-0.607853	K4BLU9,Uncharacterized protein	NP_001234271.2,whitefly-induced gp91-phox	PF08030,erric reductase NAD binding domain;PF08414,Respiratory burst NADPH oxidase;PF08022,AD-binding domain;PF01794,erric reductase like transmembrane component	IPR018247,EF-Hand 1, calcium-binding site;IPR017938,Riboflavin synthase-like beta-barrel;IPR013130,Ferric reductase transmembrane component-like domain;IPR017927,Ferredoxin reductase-type FAD-binding domain;IPR000778,Cytochrome b245, heavy chain;IPR002048,EF-hand domain;IPR013112,FAD-binding 8;IPR013121,Ferric reductase, NAD binding domain;IPR011992,EF-hand domain pair;IPR013623,NADPH oxidase Res…	KOG0039,Ferric reductase, NADH/NADPH oxidase and related proteins;ENOG410XNZY,-	GO:0050664,molecular_function,oxidoreductase activity, acting on NAD(P)H, oxygen as acceptor;GO:0005509,molecular_function,calcium ion binding;GO:0098869,biological_process,cellular oxidant detoxification;GO:0016491,molecular_function,oxidoreductase activity;GO:0016020,cellular_component,membrane;GO:0055114,biological_process,oxidation-reduction process;GO:0004601,molecular_function,peroxidase ac…	K13447,ko04626,Plant-pathogen interaction
Solyc09g007900.2	9;9	1419041;1421695	1420930;1422226	-;-	2422	9.63684	15.015	12.5035	18.0156	23.0661	15.7881	0.0202219	0.221543	-0.607845	K4CQH9,Phenylalanine ammonia-lyase	XP_004246649.1,phenylalanine ammonia-lyase-like	PF00221,Aromatic amino acid lyase	IPR005922,Phenylalanine ammonia-lyase;IPR008948,L-Aspartase-like;IPR023144,Phenylalanine ammonia-lyase, shielding domain superfamily;IPR024083,Fumarase/histidase, N-terminal;IPR001106,Aromatic amino acid lyase;IPR022313,Phenylalanine/histidine ammonia-lyases, active site	COG2986,Histidine ammonia-lyase;KOG0222,Phenylalanine and histidine ammonia-lyase	GO:0003824,molecular_function,catalytic activity;GO:0045548,molecular_function,phenylalanine ammonia-lyase activity;GO:0009698,biological_process,phenylpropanoid metabolic process;GO:0006559,biological_process,L-phenylalanine catabolic process;GO:0005737,cellular_component,cytoplasm;GO:0009800,biological_process,cinnamic acid biosynthetic process;GO:0016841,molecular_function,ammonia-lyase activi…	K10775,ko00940,Phenylpropanoid biosynthesis;K10775,ko00360,Phenylalanine metabolism
Solyc02g088830.2	2;2	50790147;50790522	50790411;50790854	+;+	598	18.9182	17.4086	18.454	26.983	23.7521	33.1422	0.0007873	0.050409	-0.607357	K4BC37,Uncharacterized protein	XP_004232163.1,uncharacterized protein LOC101260290	PF05032,Spo12 family	IPR007727,Spo12	ENOG41115ZU,-;ENOG410JH0K,-	-	-
Solyc07g049300.2	7;7;7;7;7	59548825;59551358;59551687;59551974;59552270	59549698;59551612;59551887;59552186;59552611	-;-;-;-;-	1885	5.25902	4.5011	4.24783	6.21235	6.16656	9.08998	0.00446143	0.108854	-0.606486	K4CF33,Endoglucanase	XP_004243521.1,endoglucanase 11	PF00759,lycosyl hydrolase family 9	IPR012341,Six-hairpin glycosidase-like superfamily;IPR001701,Glycoside hydrolase family 9;IPR018221,Glycoside hydrolase family 9, His active site;IPR008928,Six-hairpin glycosidase superfamily	ENOG410XPC9,-;ENOG410IDXW,-	GO:0016798,molecular_function,hydrolase activity, acting on glycosyl bonds;GO:0005975,biological_process,carbohydrate metabolic process;GO:0016787,molecular_function,hydrolase activity;GO:0000272,biological_process,polysaccharide catabolic process;GO:0003824,molecular_function,catalytic activity;GO:0004553,molecular_function,hydrolase activity, hydrolyzing O-glycosyl compounds;GO:0030245,biologic…	-
Solyc09g008070.2	9;9;9;9;9;9;9;9;9	1526327;1526470;1527490;1528237;1529085;1529391;1529559;1529950;1530552	1526355;1526635;1527718;1529003;1529306;1529462;1529840;1530309;1531029	+;+;+;+;+;+;+;+;+	2605	1.67792	1.54281	1.6354	2.32878	2.39045	2.70777	0.000784536	0.0504064	-0.605655	K4CQJ6,Uncharacterized protein	XP_004246640.1,cell division cycle protein 48 homolog	PF02359,Cell division protein 48 (CDC48), N-terminal domain;PF02933,Cell division protein 48 (CDC48), domain 2;PF00004,ATPase family associated with various cellular activities (AAA)	IPR005938,AAA ATPase, CDC48 family;IPR003960,ATPase, AAA-type, conserved site;IPR027417,P-loop containing nucleoside triphosphate hydrolase;IPR003338,CDC48, N-terminal subdomain;IPR003959,ATPase, AAA-type, core;IPR003593,AAA+ ATPase domain;IPR009010,Aspartate decarboxylase-like domain superfamily;IPR029067,CDC48 domain 2-like superfamily;IPR004201,CDC48, domain 2	KOG0730,AAA+-type ATPase;COG0464,ATPases of the AAA+ class	GO:0016787,molecular_function,hydrolase activity;GO:0005524,molecular_function,ATP binding	K13525,ko04141,Protein processing in endoplasmic reticulum;K13525,ko05134,Legionellosis
Solyc02g062050.1	2;2;2	33640178;33640714;33641023	33640500;33640838;33641210	-;-;-	636	0.988216	0.789899	0.887747	1.64187	0.792611	1.61647	0.123735	0.48847	-0.605202	K4B695,Uncharacterized protein	-	PF06911,Senescence-associated protein	IPR009686,Senescence/spartin-associated	-	-	-
Solyc02g079570.2	2;2;2;2;2;2;2	44092894;44094799;44095001;44095306;44095634;44095975;44096264	44094290;44094909;44095215;44095516;44095871;44096122;44096796	+;+;+;+;+;+;+	2853	4.00539	4.79348	4.56968	7.16336	5.862	7.38716	0.000626374	0.0458119	-0.604794	K4B9H8,Serine/threonine-protein kinase	XP_019067884.1,G-type lectin S-receptor-like serine/threonine-protein kinase B120	PF00954,S-locus glycoprotein domain;PF08276,PAN-like domain;PF01453,-mannose binding lectin;PF07714,Protein tyrosine kinase	IPR001480,Bulb-type lectin domain;IPR001245,Serine-threonine/tyrosine-protein kinase, catalytic domain;IPR003609,PAN/Apple domain;IPR011009,Protein kinase-like domain superfamily;IPR000858,S-locus glycoprotein domain;IPR008271,Serine/threonine-protein kinase, active site;IPR036426,Bulb-type lectin domain superfamily;IPR024171,S-receptor-like serine/threonine-protein kinase;IPR000719,Protein kinas…	COG0515,Serine/threonine protein kinase;ENOG410IE3D,-	GO:0016301,molecular_function,kinase activity;GO:0016740,molecular_function,transferase activity;GO:0005524,molecular_function,ATP binding;GO:0048544,biological_process,recognition of pollen;GO:0005886,cellular_component,plasma membrane;GO:0004672,molecular_function,protein kinase activity;GO:0016020,cellular_component,membrane;GO:0006468,biological_process,protein phosphorylation;GO:0000166,mole…	-
Solyc07g056320.2	7;7;7	64167013;64167957;64169911	64167641;64168437;64170660	-;-;-	1860	3.21011	3.39119	2.62159	3.92989	4.44795	5.74224	0.00493815	0.113793	-0.603923	K4CGG5,Uncharacterized protein	XP_004243204.1,glycerol-3-phosphate acyltransferase 1	PF01553,Acyltransferase	IPR002123,Phospholipid/glycerol acyltransferase	ENOG410YBU6,-;ENOG410IJNJ,-	GO:0090447,molecular_function,glycerol-3-phosphate 2-O-acyltransferase activity;GO:0008152,biological_process,metabolic process;GO:0016020,cellular_component,membrane;GO:0010143,biological_process,cutin biosynthetic process;GO:0016311,biological_process,dephosphorylation;GO:0016746,molecular_function,transferase activity, transferring acyl groups;GO:0016021,cellular_component,integral component o…	K13508,ko00564,Glycerophospholipid metabolism;K13508,ko00561,Glycerolipid metabolism
Solyc04g007880.2	4;4;4;4;4;4	1559971;1560195;1560674;1562107;1562475;1563394	1560087;1560331;1560884;1562341;1562625;1564010	+;+;+;+;+;+	1468	6.92804	6.97745	5.64677	11.2458	7.97883	10.5632	0.00345119	0.0958967	-0.60335	K4BNU5,Uncharacterized protein	XP_004236942.1,putative receptor-like protein kinase At4g00960	PF00069,Protein kinase domain	IPR001245,Serine-threonine/tyrosine-protein kinase, catalytic domain;IPR011009,Protein kinase-like domain superfamily;IPR008271,Serine/threonine-protein kinase, active site;IPR000719,Protein kinase domain	COG0515,Serine/threonine protein kinase;KOG1187,Serine/threonine protein kinase	GO:0006468,biological_process,protein phosphorylation;GO:0004674,molecular_function,protein serine/threonine kinase activity;GO:0005886,cellular_component,plasma membrane;GO:0004672,molecular_function,protein kinase activity;GO:0005524,molecular_function,ATP binding	-
Solyc11g071280.1	11;11;11;11;11	54809918;54810432;54811700;54813076;54813216	54810012;54811105;54811878;54813125;54813405	-;-;-;-;-	1188	4.03998	3.00711	2.09546	5.12739	3.89383	4.87981	0.0325973	0.277437	-0.602558	Q5DQ95,4-amino-4-deoxychorismate lyase	NP_001234878.1,4-amino-4-deoxychorismate lyase	PF01063,Amino-transferase class IV	IPR001544,Aminotransferase class IV;IPR036038,Aminotransferase-like, PLP-dependent enzymes	COG0115,Branched-chain amino acid aminotransferase/4-amino-4-deoxychorismate lyase;KOG0975,Branched chain aminotransferase BCAT1, pyridoxal phosphate enzymes type IV superfamily	GO:0003824,molecular_function,catalytic activity;GO:0008152,biological_process,metabolic process;GO:0016829,molecular_function,lyase activity	K18482,ko00790,Folate biosynthesis
Solyc07g063920.2	7;7	66255600;66256868	66256032;66258129	+;+	1695	0.438218	0.559842	0.757049	0.748078	1.13713	0.808713	0.0670124	0.380017	-0.60254	K4CH75,Uncharacterized protein	XP_004244172.1,organic cation/carnitine transporter 4-like	PF00083,Sugar (and other) transporter	IPR036259,MFS transporter superfamily;IPR020846,Major facilitator superfamily domain;IPR005829,Sugar transporter, conserved site;IPR005828,Major facilitator, sugar transporter-like	ENOG410XSRI,-;ENOG410IRIE,-	GO:0009705,cellular_component,plant-type vacuole membrane;GO:0022857,molecular_function,transmembrane transporter activity;GO:0055085,biological_process,transmembrane transport;GO:0008514,molecular_function,organic anion transmembrane transporter activity;GO:0016020,cellular_component,membrane;GO:0005215,molecular_function,transporter activity;GO:0015711,biological_process,organic anion transport…	K08202,ko05231,Choline metabolism in cancer
Solyc05g013450.2	5;5;5;5;5;5;5;5	6571641;6572964;6573323;6574310;6576224;6576518;6576971;6577368	6572021;6573233;6573594;6574396;6576280;6576875;6577057;6577667	+;+;+;+;+;+;+;+	1812	2.71179	3.61965	3.73912	4.13004	4.46758	6.82422	0.0165886	0.206196	-0.602441	K4BY66,Protein DETOXIFICATION	XP_004239125.2,protein DETOXIFICATION 29-like	PF01554,MatE	IPR002528,Multi antimicrobial extrusion protein	COG0534,Na+-driven multidrug efflux pump;KOG1347,Uncharacterized membrane protein, predicted efflux pump	GO:0005774,cellular_component,vacuolar membrane;GO:0055085,biological_process,transmembrane transport;GO:0006855,biological_process,drug transmembrane transport;GO:0015297,molecular_function,antiporter activity;GO:0015238,molecular_function,drug transmembrane transporter activity;GO:0016020,cellular_component,membrane;GO:0016021,cellular_component,integral component of membrane	-
Solyc07g052410.2	7;7;7;7;7;7	60927071;60927439;60927649;60927829;60927962;60928751	60927349;60927547;60927745;60927868;60928045;60929129	+;+;+;+;+;+	988	2.2554	1.69493	2.31183	2.49129	2.67117	4.42239	0.038224	0.298186	-0.601353	K4CFE0,Uncharacterized protein	-	PF00071,Ras family	IPR001806,Small GTPase superfamily;IPR027417,P-loop containing nucleoside triphosphate hydrolase	COG1100,GTPase SAR1 and related small G proteins;KOG1673,Ras GTPases	GO:0005525,molecular_function,GTP binding;GO:0003924,molecular_function,GTPase activity	-
Solyc02g064990.2	2;2;2;2	36118886;36119501;36119866;36120639	36119255;36119582;36120184;36121206	-;-;-;-	1339	3.02966	3.71019	4.42746	4.95766	5.95717	6.12103	0.00394584	0.102548	-0.599739	K4B6T4,Uncharacterized protein	XP_004233439.1,uncharacterized protein LOC101266595	PF03763,Remorin, C-terminal region	IPR005516,Remorin, C-terminal	-	-	-
Solyc06g084380.2	6;6;6;6;6;6;6	49519712;49520383;49520592;49521164;49521404;49521632;49521978	49520147;49520510;49520709;49521274;49521519;49521786;49522769	+;+;+;+;+;+;+	1856	0.985119	0.496241	0.732861	1.23241	0.830795	1.29248	0.0716356	0.39203	-0.598137	K4CAU3,Uncharacterized protein	XP_010323031.1,uncharacterized protein LOC101258968 isoform X1	-	IPR005123,Oxoglutarate/iron-dependent dioxygenase;IPR037151,Alpha-ketoglutarate-dependent dioxygenase AlkB-like superfamily	COG3145,Alkylated DNA repair protein;KOG4176,Uncharacterized conserved protein	GO:0055114,biological_process,oxidation-reduction process;GO:0016491,molecular_function,oxidoreductase activity	-
Solyc12g056450.1	12;12;12;12;12;12;12;12;12;12;12;12	62391253;62392139;62392316;62392577;62392921;62393788;62393949;62394122;62394270;62394477;62394719;62394955	62391324;62392245;62392448;62392720;62393079;62393861;62394024;62394177;62394357;62394617;62394868;62395143	+;+;+;+;+;+;+;+;+;+;+;+	1389	6.29369	6.51027	7.83406	9.14671	9.43601	12.8499	0.00234669	0.0796755	-0.597728	K4DFX6,3-hydroxy-3-methylglutaryl coenzyme A synthase	XP_004252572.1,hydroxymethylglutaryl-CoA synthase-like	PF01154,Hydroxymethylglutaryl-coenzyme A synthase N terminal;PF08540,Hydroxymethylglutaryl-coenzyme A synthase C terminal	IPR010122,Hydroxymethylglutaryl-CoA synthase, eukaryotic;IPR013746,Hydroxymethylglutaryl-coenzyme A synthase C-terminal domain;IPR000590,Hydroxymethylglutaryl-coenzyme A synthase, active site;IPR016039,Thiolase-like;IPR013528,Hydroxymethylglutaryl-coenzyme A synthase, N-terminal	KOG1393,Hydroxymethylglutaryl-CoA synthase;COG3425,3-hydroxy-3-methylglutaryl CoA synthase	GO:0006629,biological_process,lipid metabolic process;GO:0008202,biological_process,steroid metabolic process;GO:0004421,molecular_function,hydroxymethylglutaryl-CoA synthase activity;GO:0003824,molecular_function,catalytic activity;GO:0016740,molecular_function,transferase activity;GO:0008299,biological_process,isoprenoid biosynthetic process;GO:0016126,biological_process,sterol biosynthetic pro…	K01641,ko00900,Terpenoid backbone biosynthesis;K01641,ko00650,Butanoate metabolism;K01641,ko00280,Valine, leucine and isoleucine degradation;K01641,ko00072,Synthesis and degradation of ketone bodies
Solyc10g005480.2	10;10;10;10	353240;353997;354262;354874	353880;354071;354502;354912	-;-;-;-	996	15.3168	16.5329	14.0688	23.3898	20.6618	25.7191	0.000381455	0.0361919	-0.596643	K4CX80,Uncharacterized protein	XP_004248377.1,F-box protein SKIP27	-	-	ENOG410YXQR,-;ENOG410J221,-	-	-
Solyc06g060570.2	6;6;6;6;6;6	38573812;38574043;38574650;38575382;38575504;38576270	38573937;38574135;38574748;38575423;38575735;38576635	+;+;+;+;+;+	958	1.4314	0.582668	0.910829	1.09001	1.54765	1.81839	0.123651	0.48827	-0.595581	K4C6N7,Uncharacterized protein	XP_004242010.1,dihydrofolate reductase	PF03959,Serine hydrolase (FSH1)	IPR005645,Serine hydrolase FSH;IPR029058,Alpha/Beta hydrolase fold	ENOG4111JYH,-;KOG2551,Phospholipase/carboxyhydrolase	-	-
Solyc12g042310.1	12;12;12	40433101;40433816;40434285	40433139;40433854;40434317	+;+;+	111	7.97857	14.3321	10.6355	17.023	16.5629	16.4657	0.045605	0.320743	-0.595505	K4DF24,Uncharacterized protein	-	-	-	-	-	-
Solyc01g107370.2	1;1	94937347;94937787	94937544;94938140	+;+	552	10.1439	7.88755	5.85807	10.1793	14.5579	11.5369	0.0236465	0.237286	-0.594817	K4B2V4,Uncharacterized protein	XP_010315202.1,peamaclein	PF02704,ibberellin regulated protein	IPR003854,Gibberellin regulated protein	ENOG410YU8R,-;ENOG410J0AY,-	-	-
Solyc01g091370.2	1;1;1;1;1	85002570;85003302;85003687;85004706;85005648	85003159;85003469;85003818;85004773;85006971	-;-;-;-;-	2282	9.78989	11.1908	10.7627	14.12	13.8909	20.2482	0.00237863	0.0800258	-0.594576	K4AZ77,Uncharacterized protein	XP_004229817.1,AT-hook motif nuclear-localized protein 1;XP_010325760.1,-	PF03479,omain of unknown function (DUF296)	IPR005175,PPC domain	ENOG410IKZR,-;ENOG410YFD3,-	-	-
Solyc03g114210.2	3;3;3;3;3;3	64203776;64204259;64204723;64204988;64206116;64207616	64204105;64204393;64204897;64205184;64206237;64208133	-;-;-;-;-;-	1477	11.7214	8.76787	10.3733	13.719	15.218	17.8848	0.00107836	0.0563058	-0.593527	K4BKS3,Uncharacterized protein	XP_004236113.1,serine/threonine-protein kinase HT1-like	PF07714,Protein tyrosine kinase	IPR001245,Serine-threonine/tyrosine-protein kinase, catalytic domain;IPR011009,Protein kinase-like domain superfamily;IPR008271,Serine/threonine-protein kinase, active site;IPR000719,Protein kinase domain	COG0515,Serine/threonine protein kinase;KOG0192,Tyrosine kinase specific for activated (GTP-bound) p21cdc42Hs	GO:0035556,biological_process,intracellular signal transduction;GO:0004871,molecular_function,signal transducer activity;GO:0004672,molecular_function,protein kinase activity;GO:0005622,cellular_component,intracellular;GO:0006468,biological_process,protein phosphorylation;GO:0005524,molecular_function,ATP binding	-
Solyc01g104240.2	1;1;1;1;1	92686077;92687994;92688194;92690205;92691211	92686657;92688103;92688562;92690802;92691563	+;+;+;+;+	2011	1.74735	1.69318	2.09293	2.78174	2.46248	3.13836	0.00313513	0.0926003	-0.592511	K4B1Z9,Uncharacterized protein	XP_004230504.1,uncharacterized protein LOC101257115 isoform X1	-	-	ENOG410IJ0H,-;ENOG410YCW1,-	GO:0016021,cellular_component,integral component of membrane;GO:0016020,cellular_component,membrane	-
Solyc03g113950.2	3;3;3;3;3;3;3	64002926;64003119;64003802;64003964;64004477;64005190;64005478	64002984;64003188;64003848;64004403;64004637;64005387;64005753	+;+;+;+;+;+;+	1251	1.25601	1.5617	1.84633	1.90792	2.01479	3.17308	0.0379599	0.297002	-0.591417	K4BKP7,Uncharacterized protein	XP_004236139.1,calmodulin-binding protein 60 B	PF07887,Calmodulin binding protein-like	IPR012416,CALMODULIN-BINDING PROTEIN60	-	GO:0006950,biological_process,response to stress;GO:0005516,molecular_function,calmodulin binding	-
Solyc07g045320.2	7;7;7;7;7;7	58419799;58421103;58421487;58421606;58423634;58424153	58420319;58421405;58421529;58421894;58423706;58424661	+;+;+;+;+;+	1738	2.35057	2.52119	2.02299	3.7766	2.79809	3.84494	0.00660269	0.128883	-0.591259	K4CET9,Uncharacterized protein	XP_004243585.1,uncharacterized protein LOC101263729	PF16719,SAWADEE domain	IPR032001,SAWADEE domain	ENOG410ZNBY,-;ENOG410J3WW,-	GO:0003682,molecular_function,chromatin binding	-
Solyc03g062910.2	3;3;3;3;3;3;3	32468874;32469089;32472175;32472608;32473888;32476830;32482634	32469008;32469275;32472254;32472646;32473906;32481622;32482698	+;+;+;+;+;+;+	5318	0.145045	0.335883	0.217164	0.40674	0.379166	0.2685	0.10651	0.458127	-0.591061	K4BH40,Uncharacterized protein	-	PF02739,5'-3' exonuclease, N-terminal resolvase-like domain	IPR002298,DNA polymerase A;IPR020046,5'-3' exonuclease, alpha-helical arch, N-terminal;IPR029060,PIN-like domain superfamily	ENOG410IQAG,-;COG0258,5'-3' exonuclease (including N-terminal domain of PolI)	GO:0005737,cellular_component,cytoplasm;GO:0006261,biological_process,DNA-dependent DNA replication;GO:0003887,molecular_function,DNA-directed DNA polymerase activity;GO:0003677,molecular_function,DNA binding;GO:0008409,molecular_function,5'-3' exonuclease activity	-
Solyc04g056260.1	4;4;4;4	53916325;53918695;53920569;53921998	53916767;53918998;53921033;53922066	+;+;+;+	1281	1.02588	0.8715	0.921578	1.37802	1.48149	1.40448	0.0191816	0.218876	-0.590339	K4BSS4,Uncharacterized protein	XP_004237388.1,probable mitochondrial adenine nucleotide transporter BTL3	PF00153,Mitochondrial carrier protein	IPR018108,Mitochondrial substrate/solute carrier;IPR023395,Mitochondrial carrier domain superfamily;IPR002067,Mitochondrial carrier protein	ENOG410ZRF1,-;KOG0752,Mitochondrial solute carrier protein	GO:0022857,molecular_function,transmembrane transporter activity;GO:0055085,biological_process,transmembrane transport;GO:0016020,cellular_component,membrane;GO:0005743,cellular_component,mitochondrial inner membrane;GO:0006839,biological_process,mitochondrial transport;GO:0016021,cellular_component,integral component of membrane	-
Solyc01g010910.1	1;1;1	6437228;6438207;6439706	6437360;6438336;6440447	+;+;+	1005	1.84771	2.24945	1.22574	1.75646	3.18659	3.15413	0.0795382	0.410652	-0.590123	K4ATT4,Uncharacterized protein	XP_004228373.1,myb-related protein 315-like	PF00249,Myb-like DNA-binding domain	IPR009057,Homeobox-like domain superfamily;IPR001005,SANT/Myb domain;IPR017930,Myb domain	KOG0048,Transcription factor, Myb superfamily;COG5147,Myb superfamily proteins, including transcription factors and mRNA splicing factors	GO:0001135,molecular_function,transcription factor activity, RNA polymerase II transcription factor recruiting;GO:0003677,molecular_function,DNA binding;GO:0000981,molecular_function,RNA polymerase II transcription factor activity, sequence-specific DNA binding;GO:0043565,molecular_function,sequence-specific DNA binding;GO:0006357,biological_process,regulation of transcription by RNA polymerase I…	-
Solyc11g006540.1	11;11;11;11	1191915;1192491;1193541;1194350	1192184;1192936;1193797;1194459	-;-;-;-	1083	12.8729	17.4984	14.4078	23.4163	20.0151	24.2595	0.00144625	0.0640223	-0.589466	K4D4R7,Uncharacterized protein	XP_004249943.1,apoptosis-inducing factor homolog A-like	PF00070,Pyridine nucleotide-disulphide oxidoreductase;PF13434,L-lysine 6-monooxygenase (NADPH-requiring);PF07992,Pyridine nucleotide-disulphide oxidoreductase	IPR023753,FAD/NAD(P)-binding domain;IPR036188,FAD/NAD(P)-binding domain superfamily	COG1252,NADH dehydrogenase, FAD-containing subunit;KOG2495,NADH-dehydrogenase (ubiquinone)	GO:0055114,biological_process,oxidation-reduction process;GO:0016491,molecular_function,oxidoreductase activity	-
Solyc02g065280.2	2;2;2;2	36443070;36443372;36447625;36448486	36443073;36443785;36447762;36448965	+;+;+;+	1036	2.23363	1.8858	1.98177	2.97583	3.92129	2.31549	0.0271167	0.254094	-0.589275	K4B6W2,Uncharacterized protein	XP_004233421.1,salicylic acid-binding protein 2	PF12697,Alpha/beta hydrolase family;PF00561,alpha/beta hydrolase fold	IPR000073,Alpha/beta hydrolase fold-1;IPR029058,Alpha/Beta hydrolase fold	ENOG410IIY7,-;ENOG4111IVV,-	GO:0016787,molecular_function,hydrolase activity	-
Solyc01g109420.2	1;1	96381229;96382616	96381496;96383296	-;-	949	0.692386	1.47048	0.784251	1.33614	1.62482	1.50462	0.101946	0.449466	-0.588501	K4B3F5,Uncharacterized protein	XP_004230953.1,probable NAD(P)H dehydrogenase (quinone) FQR1-like 2	PF03358,NADPH-dependent FMN reductase	IPR029039,Flavoprotein-like superfamily;IPR010089,Flavoprotein WrbA-like;IPR008254,Flavodoxin/nitric oxide synthase;IPR005025,NADPH-dependent FMN reductase-like	KOG3135,1,4-benzoquinone reductase-like; Trp repressor binding protein-like/protoplast-secreted protein;COG0655,Multimeric flavodoxin WrbA	GO:0010181,molecular_function,FMN binding;GO:0005737,cellular_component,cytoplasm;GO:0016491,molecular_function,oxidoreductase activity;GO:0003955,molecular_function,NAD(P)H dehydrogenase (quinone) activity;GO:0005886,cellular_component,plasma membrane;GO:0055114,biological_process,oxidation-reduction process	K03809,ko00130,Ubiquinone and other terpenoid-quinone biosynthesis
Solyc09g098090.2	9;9;9;9;9	71987777;71988137;71989526;71989768;71990679	71988001;71988334;71989698;71989870;71991266	+;+;+;+;+	1287	3.59603	3.68661	3.78877	4.40456	6.15178	6.21302	0.00326404	0.0937892	-0.588013	K4CWY0,Uncharacterized protein	XP_010326936.1,auxin-induced protein PCNT115-like isoform X1	PF00248,Aldo/keto reductase family	IPR036812,NADP-dependent oxidoreductase domain superfamily;IPR023210,NADP-dependent oxidoreductase domain	COG0667,Predicted oxidoreductases (related to aryl-alcohol dehydrogenases);KOG1575,Voltage-gated shaker-like K+ channel, subunit beta/KCNAB	-	-
[truncated: 18,127 more rows]
