# Supplementary material for: Tomato short internodes and pedicels encode an LRR receptor-like serine/threonine-protein kinase ERECTA regulating stem elongation through modulating gibberellin metabolism
Source: Front Plant Sci. 2023 Nov 17;14:1283489. doi: 10.3389/fpls.2023.1283489 (PMC10704031; doi:10.3389/fpls.2023.1283489)
Supplement: Supplementary file 3 [file Table_6.xlsx]

## Sheet: sig_UP_genes_kegg
Supplementary Table S3 KEGG pathway map of up-regulated genes
Term	Database	ID	Input_number	Background_number	Rich_factor	P_Value	Corrected P_Value	Input	Hyperlink
Biosynthesis of secondary metabolites	KEGG PATHWAY	sly01110	18	1193	2.17	0.000213129	0.00476092	sly:100134889:Solyc07g061720.2|sly:101259193:Solyc01g080150.2|sly:101261892:Solyc03g042560.1|sly:101247284:Solyc11g027840.1|sly:101246223:Solyc12g040640.1|sly:101263579:Solyc12g005300.1|sly:100750250:Solyc12g056600.2|sly:101244075:Solyc04g074530.2|sly:100134890:Solyc07g061730.2|sly:101267366:Solyc10g083860.1|sly:101250523:Solyc07g052510.2|sly:101254423:Solyc09g075940.2|sly:101245039:Solyc12g04246…	http://www.genome.jp/kegg-bin/show_pathway?sly01110/sly:101259193%09red/sly:101244162%09red/sly:101261892%09red/sly:100134889%09red/sly:100750250%09red/sly:100134890%09red/sly:101246223%09red/sly:544303%09red/sly:101247284%09red/sly:101261260%09red/sly:101264819%09red/sly:101261722%09red/sly:101250523%09red/sly:101267366%09red/sly:101244075%09red/sly:101245039%09red/sly:101263579%09red/sly:101254…
Phenylpropanoid biosynthesis	KEGG PATHWAY	sly00940	7	213	4.73	0.000288541	0.00476092	sly:101261892:Solyc03g042560.1|sly:101250523:Solyc07g052510.2|sly:101245039:Solyc12g042460.1|sly:101246223:Solyc12g040640.1|sly:101261193:Solyc02g063000.2|sly:101244162:Solyc03g044100.2|sly:101261260:Solyc01g006290.2	http://www.genome.jp/kegg-bin/show_pathway?sly00940/sly:101244162%09red/sly:101261892%09red/sly:101246223%09red/sly:101261260%09red/sly:101261193%09red/sly:101250523%09red/sly:101245039%09red
Metabolic pathways	KEGG PATHWAY	sly01100	24	2083	1.66	0.000964091	0.00945591	sly:101261892:Solyc03g042560.1|sly:101261722:Solyc07g017610.2|sly:101247284:Solyc11g027840.1|sly:544303:Solyc06g084240.1|sly:101267720:Solyc07g042520.2|sly:101263579:Solyc12g005300.1|sly:100750250:Solyc12g056600.2|sly:101244075:Solyc04g074530.2|sly:543961:Solyc12g009300.1|sly:101246036:Solyc03g121420.2|sly:3950387:Solyc12g006210.1|sly:100135703:Solyc07g006500.2|sly:101259193:Solyc01g080150.2|sly:…	http://www.genome.jp/kegg-bin/show_pathway?sly01100/sly:3950387%09red/sly:544289%09red/sly:101261892%09red/sly:101266745%09red/sly:543961%09red/sly:101253788%09red/sly:101263579%09red/sly:101259193%09red/sly:101244075%09red/sly:100750250%09red/sly:101246036%09red/sly:101246223%09red/sly:100135703%09red/sly:101267358%09red/sly:101261722%09red/sly:101247284%09red/sly:101245039%09red/sly:101267720%0…
Diterpenoid biosynthesis	KEGG PATHWAY	sly00904	3	33	13.08	0.00114617	0.00945591	sly:100134889:Solyc07g061720.2|sly:544303:Solyc06g084240.1|sly:100134890:Solyc07g061730.2	http://www.genome.jp/kegg-bin/show_pathway?sly00904/sly:100134890%09red/sly:544303%09red/sly:100134889%09red
Phenylalanine metabolism	KEGG PATHWAY	sly00360	3	59	7.32	0.00544639	0.0359462	sly:101261892:Solyc03g042560.1|sly:101254423:Solyc09g075940.2|sly:101245039:Solyc12g042460.1	http://www.genome.jp/kegg-bin/show_pathway?sly00360/sly:101254423%09red/sly:101245039%09red/sly:101261892%09red
Starch and sucrose metabolism	KEGG PATHWAY	sly00500	5	243	2.96	0.0143206	0.0787633	sly:544289:PME2.1|sly:100135703:Solyc07g006500.2|sly:101246223:Solyc12g040640.1|sly:543961:Solyc12g009300.1|sly:101267720:Solyc07g042520.2	http://www.genome.jp/kegg-bin/show_pathway?sly00500/sly:101267720%09red/sly:543961%09red/sly:101246223%09red/sly:544289%09red/sly:100135703%09red
Tyrosine metabolism	KEGG PATHWAY	sly00350	2	53	5.43	0.0397138	0.180711	sly:101254423:Solyc09g075940.2|sly:101244075:Solyc04g074530.2	http://www.genome.jp/kegg-bin/show_pathway?sly00350/sly:101254423%09red/sly:101244075%09red
Amino sugar and nucleotide sugar metabolism	KEGG PATHWAY	sly00520	3	140	3.08	0.0492453	0.180711	sly:101253788:Solyc05g050130.2|sly:101267358:Solyc10g055800.1|sly:101266745:Solyc08g080570.2	http://www.genome.jp/kegg-bin/show_pathway?sly00520/sly:101267358%09red/sly:101266745%09red/sly:101253788%09red
Zeatin biosynthesis	KEGG PATHWAY	sly00908	2	60	4.8	0.0492847	0.180711	sly:101259193:Solyc01g080150.2|sly:101263012:Solyc04g016220.2	http://www.genome.jp/kegg-bin/show_pathway?sly00908/sly:101259193%09red/sly:101263012%09red
Supplementary Table S3 KEGG pathway map of down-regulated genes
Term	Database	ID	Input_number	Background_number	Rich_factor	P_Value	Corrected P_Value	Input	Hyperlink
Ribosome	KEGG PATHWAY	sly03010	6	361	5.12	0.000711306	0.0199166	sly:3950427:Solyc09g015860.1|sly:3950406:Solyc09g015850.2|sly:3950476:rpl20|sly:3950421:rpl14|sly:3950427:Solyc01g007600.2|sly:3950397:rps8	http://www.genome.jp/kegg-bin/show_pathway?sly03010/sly:3950476%09red/sly:3950427%09red/sly:3950406%09red/sly:3950397%09red/sly:3950421%09red
Linoleic acid metabolism	KEGG PATHWAY	sly00591	2	19	32.4	0.0016902	0.0236628	sly:544009:Solyc03g122340.2|sly:101244618:Solyc01g099210.2	http://www.genome.jp/kegg-bin/show_pathway?sly00591/sly:544009%09red/sly:101244618%09red
Diterpenoid biosynthesis	KEGG PATHWAY	sly00904	2	33	18.66	0.00466431	0.0409266	sly:101247446:Solyc08g005640.2|sly:101250138:Solyc08g005720.2	http://www.genome.jp/kegg-bin/show_pathway?sly00904/sly:101247446%09red/sly:101250138%09red
RNA polymerase	KEGG PATHWAY	sly03020	2	40	15.39	0.00666135	0.0409266	sly:3950412:Solyc01g007560.2|sly:3950412:Solyc01g007570.2	http://www.genome.jp/kegg-bin/show_pathway?sly03020/sly:3950412%09red
Metabolic pathways	KEGG PATHWAY	sly01100	13	2083	1.92	0.00730833	0.0409266	sly:3950412:Solyc01g007560.2|sly:101264997:Solyc11g056410.1|sly:101255673:Solyc03g098300.1|sly:101247446:Solyc08g005640.2|sly:101267525:Solyc05g018410.1|sly:3950392:Solyc02g036320.1|sly:101256341:Solyc02g087800.2|sly:3950412:Solyc01g007570.2|sly:3950392:Solyc12g033060.1|sly:778294:Solyc09g091510.2|sly:544009:Solyc03g122340.2|sly:101250138:Solyc08g005720.2|sly:101245519:Solyc02g078400.2	http://www.genome.jp/kegg-bin/show_pathway?sly03020/sly:3950412%10red
Purine metabolism	KEGG PATHWAY	sly00230	3	150	6.16	0.0101315	0.0472805	sly:3950412:Solyc01g007560.2|sly:101245519:Solyc02g078400.2|sly:3950412:Solyc01g007570.2	http://www.genome.jp/kegg-bin/show_pathway?sly03020/sly:3950412%11red
beta-Alanine metabolism	KEGG PATHWAY	sly00410	2	55	11.19	0.0120055	0.0480222	sly:101264170:Solyc02g081390.2|sly:101267525:Solyc05g018410.1	http://www.genome.jp/kegg-bin/show_pathway?sly03020/sly:3950412%12red
Arginine and proline metabolism	KEGG PATHWAY	sly00330	2	64	9.62	0.0158661	0.0555313	sly:101264170:Solyc02g081390.2|sly:101255673:Solyc03g098300.1	http://www.genome.jp/kegg-bin/show_pathway?sly03020/sly:3950412%13red
Photosynthesis	KEGG PATHWAY	sly00195	2	84	7.33	0.0260463	0.0810328	sly:3950392:Solyc02g036320.1|sly:3950392:Solyc12g033060.1	http://www.genome.jp/kegg-bin/show_pathway?sly03020/sly:3950412%14red
Protein processing in endoplasmic reticulum	KEGG PATHWAY	sly04141	3	233	3.96	0.0315685	0.0883918	sly:544205:Solyc11g020330.1|sly:101254866:Solyc06g005450.1|sly:543572:Solyc08g062340.2	http://www.genome.jp/kegg-bin/show_pathway?sly03020/sly:3950412%15red
Glutathione metabolism	KEGG PATHWAY	sly00480	2	114	5.4	0.0449618	0.114448	sly:101255673:Solyc03g098300.1|sly:101265881:Solyc02g081340.2	http://www.genome.jp/kegg-bin/show_pathway?sly03020/sly:3950412%16red
Pyrimidine metabolism	KEGG PATHWAY	sly00240	2	120	5.13	0.0492067	0.114816	sly:3950412:Solyc01g007560.2|sly:3950412:Solyc01g007570.2	http://www.genome.jp/kegg-bin/show_pathway?sly03020/sly:3950412%17red
